# Supplementary material for: CD4 occupancy triggers sequential pre-fusion conformational states of the HIV-1 envelope trimer with relevance for broadly neutralizing antibody activity
Source: PLoS Biol. 2019 Jan 16;17(1):e3000114. doi: 10.1371/journal.pbio.3000114 (PMC6351000; doi:10.1371/journal.pbio.3000114)
Supplement: S1 Data — (XLSX) [file pbio.3000114.s019.xlsx]

## Sheet: Fig 1, S1 Fig
	Cells/Single Cells/Single Live Cells | Mean (Comp-APC-A)
	raw MFI		bg subtracted MFI		relative MFI		signal/background
MuLV 0_sCD4 10 min. 0.006	21.6		0		0		1
BaL.01 80.0_sCD4 10 min. 0.006	170		148.4		0.391144		7.87037
BaL.01 20.0_sCD4 10 min. 0.006	391		369.4		0.973643		18.1019
BaL.01 5.0_sCD4 10 min. 0.006	401		379.4		1		18.5648
BaL.01 1.25_sCD4 10 min. 0.006	221		199.4		0.525567		10.2315
BaL.01 0.3125_sCD4 10 min. 0.006	84.8		63.2		0.166579		3.92593
BaL.01 0.0781_sCD4 10 min. 0.006	51.3		29.7		0.0782815		2.375
BaL.01 0_sCD4 10 min. 0.006	44.8		23.2		0.0611492		2.07407
MuLV 0_sCD4 10 min. 0.017	21.9		0		0		1
BaL.01 80.0_sCD4 10 min. 0.017	390		368.1		0.389483		17.8082
BaL.01 20.0_sCD4 10 min. 0.017	810		788.1		0.83388		36.9863
BaL.01 5.0_sCD4 10 min. 0.017	967		945.1		1		44.1553
BaL.01 1.25_sCD4 10 min. 0.017	520		498.1		0.527034		23.7443
BaL.01 0.3125_sCD4 10 min. 0.017	167		145.1		0.153529		7.62557
BaL.01 0.0781_sCD4 10 min. 0.017	84.5		62.6		0.0662364		3.85845
BaL.01 0_sCD4 10 min. 0.017	65.9		44		0.0465559		3.00913
MuLV 0_sCD4 10 min. 0.051	21.5		0		0		1
BaL.01 80.0_sCD4 10 min. 0.051	951		929.5		0.387372		44.2326
BaL.01 20.0_sCD4 10 min. 0.051	2069		2047.5		0.853303		96.2326
BaL.01 5.0_sCD4 10 min. 0.051	2421		2399.5		1		112.605
BaL.01 1.25_sCD4 10 min. 0.051	1317		1295.5		0.539904		61.2558
BaL.01 0.3125_sCD4 10 min. 0.051	373		351.5		0.146489		17.3488
BaL.01 0.0781_sCD4 10 min. 0.051	161		139.5		0.0581371		7.48837
BaL.01 0_sCD4 10 min. 0.051	127		105.5		0.0439675		5.90698
MuLV 0_sCD4 10 min. 0.152	21		0		0		1
BaL.01 80.0_sCD4 10 min. 0.152	2236		2215		0.414406		106.476
BaL.01 20.0_sCD4 10 min. 0.152	4464		4443		0.831244		212.571
BaL.01 5.0_sCD4 10 min. 0.152	5366		5345		1		255.524
BaL.01 1.25_sCD4 10 min. 0.152	2618		2597		0.485875		124.667
BaL.01 0.3125_sCD4 10 min. 0.152	772		751		0.140505		36.7619
BaL.01 0.0781_sCD4 10 min. 0.152	326		305		0.0570627		15.5238
BaL.01 0_sCD4 10 min. 0.152	221		200		0.0374181		10.5238
MuLV 0_sCD4 10 min. 0.457	21.1		0		0		1
BaL.01 80.0_sCD4 10 min. 0.457	4507		4485.9		0.554712		213.602
BaL.01 20.0_sCD4 10 min. 0.457	7622		7600.9		0.939903		361.232
BaL.01 5.0_sCD4 10 min. 0.457	8108		8086.9		1		384.265
BaL.01 1.25_sCD4 10 min. 0.457	4089		4067.9		0.503023		193.791
BaL.01 0.3125_sCD4 10 min. 0.457	1158		1136.9		0.140585		54.8815
BaL.01 0.0781_sCD4 10 min. 0.457	527		505.9		0.062558		24.9763
BaL.01 0_sCD4 10 min. 0.457	363		341.9		0.0422783		17.2038
MuLV 0_sCD4 10 min. 1.37	22.2		0		0		1
BaL.01 80.0_sCD4 10 min. 1.37	6944		6921.8		0.741982		312.793
BaL.01 20.0_sCD4 10 min. 1.37	9177		9154.8		0.981348		413.378
BaL.01 5.0_sCD4 10 min. 1.37	9351		9328.8		1		421.216
BaL.01 1.25_sCD4 10 min. 1.37	5259		5236.8		0.561358		236.892
BaL.01 0.3125_sCD4 10 min. 1.37	1803		1780.8		0.190893		81.2162
BaL.01 0.0781_sCD4 10 min. 1.37	856		833.8		0.0893791		38.5586
BaL.01 0_sCD4 10 min. 1.37	498		475.8		0.0510033		22.4324
MuLV 0_sCD4 10 min. 4.12	21.4		0		0		1
BaL.01 80.0_sCD4 10 min. 4.12	8875		8853.6		0.881253		414.72
BaL.01 20.0_sCD4 10 min. 4.12	9809		9787.6		0.97422		458.364
BaL.01 5.0_sCD4 10 min. 4.12	10068		10046.6		1		470.467
BaL.01 1.25_sCD4 10 min. 4.12	6381		6359.6		0.63301		298.178
BaL.01 0.3125_sCD4 10 min. 4.12	2628		2606.6		0.259451		122.804
BaL.01 0.0781_sCD4 10 min. 4.12	1170		1148.6		0.114327		54.6729
BaL.01 0_sCD4 10 min. 4.12	707		685.6		0.068242		33.0374
MuLV 0_sCD4 10 min. 12.3	23.1		0		0		1
BaL.01 80.0_sCD4 10 min. 12.3	10520		10496.9		0.986653		455.411
BaL.01 20.0_sCD4 10 min. 12.3	10662		10638.9		1		461.558
BaL.01 5.0_sCD4 10 min. 12.3	9654		9630.9		0.905253		417.922
BaL.01 1.25_sCD4 10 min. 12.3	7805		7781.9		0.731457		337.879
BaL.01 0.3125_sCD4 10 min. 12.3	3589		3565.9		0.335176		155.368
BaL.01 0.0781_sCD4 10 min. 12.3	1717		1693.9		0.159218		74.329
BaL.01 0_sCD4 10 min. 12.3	962		938.9		0.0882516		41.645
MuLV 0_sCD4 10 min. 37.0	23.1		0		0		1
BaL.01 80.0_sCD4 10 min. 37.0	10460		10436.9		1		452.814
BaL.01 20.0_sCD4 10 min. 37.0	9885		9861.9		0.944907		427.922
BaL.01 5.0_sCD4 10 min. 37.0	9648		9624.9		0.922199		417.662
BaL.01 1.25_sCD4 10 min. 37.0	7637		7613.9		0.729517		330.606
BaL.01 0.3125_sCD4 10 min. 37.0	4294		4270.9		0.409212		185.887
BaL.01 0.0781_sCD4 10 min. 37.0	2208		2184.9		0.209344		95.5844
BaL.01 0_sCD4 10 min. 37.0	1308		1284.9		0.123111		56.6234
MuLV 0_sCD4 10 min. 111	26.4		0		0		1
BaL.01 80.0_sCD4 10 min. 111	9752		9725.6		1		369.394
BaL.01 20.0_sCD4 10 min. 111	9323		9296.6		0.95589		353.144
BaL.01 5.0_sCD4 10 min. 111	8519		8492.6		0.873221		322.689
BaL.01 1.25_sCD4 10 min. 111	7778		7751.6		0.797031		294.621
BaL.01 0.3125_sCD4 10 min. 111	5196		5169.6		0.531546		196.818
BaL.01 0.0781_sCD4 10 min. 111	3009		2982.6		0.306675		113.977
BaL.01 0_sCD4 10 min. 111	1825		1798.6		0.184935		69.1288
MuLV 0_sCD4 10 min. 333	43		0		0		1
BaL.01 80.0_sCD4 10 min. 333	8468		8425		1		196.93
BaL.01 20.0_sCD4 10 min. 333	7346		7303		0.866825		170.837
BaL.01 5.0_sCD4 10 min. 333	6818		6775		0.804154		158.558
BaL.01 1.25_sCD4 10 min. 333	6088		6045		0.717507		141.581
BaL.01 0.3125_sCD4 10 min. 333	4788		4745		0.563205		111.349
BaL.01 0.0781_sCD4 10 min. 333	3273		3230		0.383383		76.1163
BaL.01 0_sCD4 10 min. 333	2343		2300		0.272997		54.4884
MuLV 0_sCD4 10 min. 1000	115		0		0		1
BaL.01 80.0_sCD4 10 min. 1000	6160		6045		1		53.5652
BaL.01 20.0_sCD4 10 min. 1000	5564		5449		0.901406		48.3826
BaL.01 5.0_sCD4 10 min. 1000	5390		5275		0.872622		46.8696
BaL.01 1.25_sCD4 10 min. 1000	5040		4925		0.814723		43.8261
BaL.01 0.3125_sCD4 10 min. 1000	3525		3410		0.564103		30.6522
BaL.01 0.0781_sCD4 10 min. 1000	2587		2472		0.408933		22.4957
BaL.01 0_sCD4 10 min. 1000	2147		2032		0.336146		18.6696
MuLV 0_sCD4 60 min. 0.006	22.7		0		0		1
BaL.01 80.0_sCD4 60 min. 0.006	147		124.3		0.689407		6.47577
BaL.01 20.0_sCD4 60 min. 0.006	203		180.3		1		8.94273
BaL.01 5.0_sCD4 60 min. 0.006	201		178.3		0.988907		8.85463
BaL.01 1.25_sCD4 60 min. 0.006	194		171.3		0.950083		8.54626
BaL.01 0.3125_sCD4 60 min. 0.006	149		126.3		0.700499		6.56388
BaL.01 0.0781_sCD4 60 min. 0.006	98.7		76		0.42152		4.34802
BaL.01 0_sCD4 60 min. 0.006	69.9		47.2		0.261786		3.0793
MuLV 0_sCD4 60 min. 0.017	21.2		0		0		1
BaL.01 80.0_sCD4 60 min. 0.017	312		290.8		0.671904		14.717
BaL.01 20.0_sCD4 60 min. 0.017	454		432.8		1		21.4151
BaL.01 5.0_sCD4 60 min. 0.017	452		430.8		0.995379		21.3208
BaL.01 1.25_sCD4 60 min. 0.017	426		404.8		0.935305		20.0943
BaL.01 0.3125_sCD4 60 min. 0.017	335		313.8		0.725046		15.8019
BaL.01 0.0781_sCD4 60 min. 0.017	196		174.8		0.403882		9.24528
BaL.01 0_sCD4 60 min. 0.017	102		80.8		0.186691		4.81132
MuLV 0_sCD4 60 min. 0.051	21.4		0		0		1
BaL.01 80.0_sCD4 60 min. 0.051	740		718.6		0.654105		34.5794
BaL.01 20.0_sCD4 60 min. 0.051	1005		983.6		0.895321		46.9626
BaL.01 5.0_sCD4 60 min. 0.051	1120		1098.6		1		52.3364
BaL.01 1.25_sCD4 60 min. 0.051	1064		1042.6		0.949026		49.7196
BaL.01 0.3125_sCD4 60 min. 0.051	761		739.6		0.67322		35.5607
BaL.01 0.0781_sCD4 60 min. 0.051	392		370.6		0.337338		18.3178
BaL.01 0_sCD4 60 min. 0.051	187		165.6		0.150737		8.73832
MuLV 0_sCD4 60 min. 0.152	21		0		0		1
BaL.01 80.0_sCD4 60 min. 0.152	1614		1593		0.63771		76.8571
BaL.01 20.0_sCD4 60 min. 0.152	2123		2102		0.841473		101.095
BaL.01 5.0_sCD4 60 min. 0.152	2519		2498		1		119.952
BaL.01 1.25_sCD4 60 min. 0.152	2477		2456		0.983187		117.952
BaL.01 0.3125_sCD4 60 min. 0.152	1529		1508		0.603683		72.8095
BaL.01 0.0781_sCD4 60 min. 0.152	663		642		0.257006		31.5714
BaL.01 0_sCD4 60 min. 0.152	305		284		0.113691		14.5238
MuLV 0_sCD4 60 min. 0.457	21.2		0		0		1
BaL.01 80.0_sCD4 60 min. 0.457	2863		2841.8		0.684145		135.047
BaL.01 20.0_sCD4 60 min. 0.457	3477		3455.8		0.831961		164.009
BaL.01 5.0_sCD4 60 min. 0.457	4071		4049.8		0.974963		192.028
BaL.01 1.25_sCD4 60 min. 0.457	4175		4153.8		1		196.934
BaL.01 0.3125_sCD4 60 min. 0.457	2126		2104.8		0.506717		100.283
BaL.01 0.0781_sCD4 60 min. 0.457	995		973.8		0.234436		46.934
BaL.01 0_sCD4 60 min. 0.457	440		418.8		0.100823		20.7547
MuLV 0_sCD4 60 min. 1.37	21.5		0		0		1
BaL.01 80.0_sCD4 60 min. 1.37	4305		4283.5		0.904169		200.233
BaL.01 20.0_sCD4 60 min. 1.37	4502		4480.5		0.945752		209.395
BaL.01 5.0_sCD4 60 min. 1.37	4548		4526.5		0.955462		211.535
BaL.01 1.25_sCD4 60 min. 1.37	4759		4737.5		1		221.349
BaL.01 0.3125_sCD4 60 min. 1.37	3034		3012.5		0.635884		141.116
BaL.01 0.0781_sCD4 60 min. 1.37	1415		1393.5		0.294142		65.814
BaL.01 0_sCD4 60 min. 1.37	561		539.5		0.113879		26.093
MuLV 0_sCD4 60 min. 4.12	21.2		0		0		1
BaL.01 80.0_sCD4 60 min. 4.12	5348		5326.8		1		252.264
BaL.01 20.0_sCD4 60 min. 4.12	4979		4957.8		0.930728		234.858
BaL.01 5.0_sCD4 60 min. 4.12	4874		4852.8		0.911016		229.906
BaL.01 1.25_sCD4 60 min. 4.12	4822		4800.8		0.901254		227.453
BaL.01 0.3125_sCD4 60 min. 4.12	3954		3932.8		0.738304		186.509
BaL.01 0.0781_sCD4 60 min. 4.12	2004		1982.8		0.372231		94.5283
BaL.01 0_sCD4 60 min. 4.12	765		743.8		0.139634		36.0849
MuLV 0_sCD4 60 min. 12.3	22.6		0		0		1
BaL.01 80.0_sCD4 60 min. 12.3	5815		5792.4		1		257.301
BaL.01 20.0_sCD4 60 min. 12.3	5062		5039.4		0.870002		223.982
BaL.01 5.0_sCD4 60 min. 12.3	4656		4633.4		0.79991		206.018
BaL.01 1.25_sCD4 60 min. 12.3	4676		4653.4		0.803363		206.903
BaL.01 0.3125_sCD4 60 min. 12.3	4254		4231.4		0.730509		188.23
BaL.01 0.0781_sCD4 60 min. 12.3	2742		2719.4		0.469477		121.327
BaL.01 0_sCD4 60 min. 12.3	1039		1016.4		0.175471		45.9735
MuLV 0_sCD4 60 min. 37.0	23.9		0		0		1
BaL.01 80.0_sCD4 60 min. 37.0	5764		5740.1		1		241.172
BaL.01 20.0_sCD4 60 min. 37.0	4649		4625.1		0.805753		194.519
BaL.01 5.0_sCD4 60 min. 37.0	4276		4252.1		0.740771		178.912
BaL.01 1.25_sCD4 60 min. 37.0	4412		4388.1		0.764464		184.603
BaL.01 0.3125_sCD4 60 min. 37.0	4784		4760.1		0.829271		200.167
BaL.01 0.0781_sCD4 60 min. 37.0	3534		3510.1		0.611505		147.866
BaL.01 0_sCD4 60 min. 37.0	1669		1645.1		0.286598		69.8326
MuLV 0_sCD4 60 min. 111	29.4		0		0		1
BaL.01 80.0_sCD4 60 min. 111	5634		5604.6		1		191.633
BaL.01 20.0_sCD4 60 min. 111	4517		4487.6		0.800699		153.639
BaL.01 5.0_sCD4 60 min. 111	4297		4267.6		0.761446		146.156
BaL.01 1.25_sCD4 60 min. 111	4326		4296.6		0.76662		147.143
BaL.01 0.3125_sCD4 60 min. 111	4915		4885.6		0.871713		167.177
BaL.01 0.0781_sCD4 60 min. 111	3942		3912.6		0.698105		134.082
BaL.01 0_sCD4 60 min. 111	2737		2707.6		0.483103		93.0952
MuLV 0_sCD4 60 min. 333	40.3		0		0		1
BaL.01 80.0_sCD4 60 min. 333	4752		4711.7		1		117.916
BaL.01 20.0_sCD4 60 min. 333	3937		3896.7		0.827026		97.6923
BaL.01 5.0_sCD4 60 min. 333	3694		3653.7		0.775453		91.6625
BaL.01 1.25_sCD4 60 min. 333	3924		3883.7		0.824267		97.3697
BaL.01 0.3125_sCD4 60 min. 333	4074		4033.7		0.856103		101.092
BaL.01 0.0781_sCD4 60 min. 333	3696		3655.7		0.775877		91.7122
BaL.01 0_sCD4 60 min. 333	3227		3186.7		0.676338		80.0744
MuLV 0_sCD4 60 min. 1000	62.9		0		0		1
BaL.01 80.0_sCD4 60 min. 1000	4061		3998.1		1		64.5628
BaL.01 20.0_sCD4 60 min. 1000	2991		2928.1		0.732373		47.5517
BaL.01 5.0_sCD4 60 min. 1000	2678		2615.1		0.654086		42.5755
BaL.01 1.25_sCD4 60 min. 1000	2978		2915.1		0.729121		47.345
BaL.01 0.3125_sCD4 60 min. 1000	3218		3155.1		0.78915		51.1606
BaL.01 0.0781_sCD4 60 min. 1000	3030		2967.1		0.742128		48.1717
BaL.01 0_sCD4 60 min. 1000	2713		2650.1		0.66284		43.132

## Sheet: Fig 2, S2 Fig
	Cells/Single Cells/Single LIve Cells | Mean (Comp-APC-A)
	raw MFI		bg subtracted MFI		relative MFI		signal/background
MuLV 0_sCD4 1-79 00min	22.6		0		0		1
BaL.01 80.0_sCD4 1-79 00min	2297		2274.4		0.840068		101.637
BaL.01 20.0_sCD4 1-79 00min	2730		2707.4		1		120.796
BaL.01 5.0_sCD4 1-79 00min	2124		2101.4		0.776169		93.9823
BaL.01 1.25_sCD4 1-79 00min	968		945.4		0.349191		42.8319
BaL.01 0.3125_sCD4 1-79 00min	400		377.4		0.139396		17.6991
BaL.01 0.0781_sCD4 1-79 00min	281		258.4		0.0954421		12.4336
BaL.01 0_sCD4 1-79 00min	281		258.4		0.0954421		12.4336
MuLV 0_sCD4 1-79 01min	21.1		0		0		1
BaL.01 80.0_sCD4 1-79 01min	2973		2951.9		0.858135		140.9
BaL.01 20.0_sCD4 1-79 01min	3461		3439.9		1		164.028
BaL.01 5.0_sCD4 1-79 01min	3151		3129.9		0.909881		149.336
BaL.01 1.25_sCD4 1-79 01min	1831		1809.9		0.526149		86.7773
BaL.01 0.3125_sCD4 1-79 01min	647		625.9		0.181953		30.6635
BaL.01 0.0781_sCD4 1-79 01min	370		348.9		0.101427		17.5355
BaL.01 0_sCD4 1-79 01min	329		307.9		0.0895084		15.5924
MuLV 0_sCD4 1-79 03min	21.3		0		0		1
BaL.01 80.0_sCD4 1-79 03min	3446		3424.7		0.820346		161.784
BaL.01 20.0_sCD4 1-79 03min	4196		4174.7		1		196.995
BaL.01 5.0_sCD4 1-79 03min	3954		3932.7		0.942032		185.634
BaL.01 1.25_sCD4 1-79 03min	3152		3130.7		0.749922		147.981
BaL.01 0.3125_sCD4 1-79 03min	1299		1277.7		0.306058		60.9859
BaL.01 0.0781_sCD4 1-79 03min	619		597.7		0.143172		29.061
BaL.01 0_sCD4 1-79 03min	468		446.7		0.107002		21.9718
MuLV 0_sCD4 1-79 05min	21.1		0		0		1
BaL.01 80.0_sCD4 1-79 05min	3569		3547.9		0.857416		169.147
BaL.01 20.0_sCD4 1-79 05min	4135		4113.9		0.9942		195.972
BaL.01 5.0_sCD4 1-79 05min	4159		4137.9		1		197.109
BaL.01 1.25_sCD4 1-79 05min	3648		3626.9		0.876507		172.891
BaL.01 0.3125_sCD4 1-79 05min	1870		1848.9		0.446821		88.6256
BaL.01 0.0781_sCD4 1-79 05min	841		819.9		0.198144		39.8578
BaL.01 0_sCD4 1-79 05min	631		609.9		0.147394		29.9052
MuLV 0_sCD4 1-79 07min	20.9		0		0		1
BaL.01 80.0_sCD4 1-79 07min	3585		3564.1		0.816499		171.531
BaL.01 20.0_sCD4 1-79 07min	4386		4365.1		1		209.856
BaL.01 5.0_sCD4 1-79 07min	4104		4083.1		0.935397		196.364
BaL.01 1.25_sCD4 1-79 07min	3953		3932.1		0.900804		189.139
BaL.01 0.3125_sCD4 1-79 07min	2490		2469.1		0.565646		119.139
BaL.01 0.0781_sCD4 1-79 07min	1079		1058.1		0.2424		51.6268
BaL.01 0_sCD4 1-79 07min	682		661.1		0.151451		32.6316
MuLV 0_sCD4 1-79 09min	21.6		0		0		1
BaL.01 80.0_sCD4 1-79 09min	3666		3644.4		0.85965		169.722
BaL.01 20.0_sCD4 1-79 09min	4261		4239.4		1		197.269
BaL.01 5.0_sCD4 1-79 09min	4250		4228.4		0.997405		196.759
BaL.01 1.25_sCD4 1-79 09min	4156		4134.4		0.975232		192.407
BaL.01 0.3125_sCD4 1-79 09min	2740		2718.4		0.641223		126.852
BaL.01 0.0781_sCD4 1-79 09min	1349		1327.4		0.31311		62.4537
BaL.01 0_sCD4 1-79 09min	780		758.4		0.178893		36.1111
MuLV 0_sCD4 1-79 11min	21.5		0		0		1
BaL.01 80.0_sCD4 1-79 11min	3673		3651.5		0.846136		170.837
BaL.01 20.0_sCD4 1-79 11min	4300		4278.5		0.991426		200
BaL.01 5.0_sCD4 1-79 11min	4337		4315.5		1		201.721
BaL.01 1.25_sCD4 1-79 11min	3806		3784.5		0.876955		177.023
BaL.01 0.3125_sCD4 1-79 11min	3106		3084.5		0.714749		144.465
BaL.01 0.0781_sCD4 1-79 11min	1606		1584.5		0.367165		74.6977
BaL.01 0_sCD4 1-79 11min	948		926.5		0.214691		44.093
MuLV 0_sCD4 1-79 13min	21.2		0		0		1
BaL.01 80.0_sCD4 1-79 13min	3635		3613.8		0.863348		171.462
BaL.01 20.0_sCD4 1-79 13min	4163		4141.8		0.989488		196.368
BaL.01 5.0_sCD4 1-79 13min	4207		4185.8		1		198.443
BaL.01 1.25_sCD4 1-79 13min	3843		3821.8		0.913039		181.274
BaL.01 0.3125_sCD4 1-79 13min	3340		3318.8		0.792871		157.547
BaL.01 0.0781_sCD4 1-79 13min	1894		1872.8		0.447417		89.3396
BaL.01 0_sCD4 1-79 13min	972		950.8		0.227149		45.8491
MuLV 0_sCD4 1-79 15min	21.6		0		0		1
BaL.01 80.0_sCD4 1-79 15min	3289		3267.4		0.74303		152.269
BaL.01 20.0_sCD4 1-79 15min	3868		3846.4		0.874699		179.074
BaL.01 5.0_sCD4 1-79 15min	4419		4397.4		1		204.583
BaL.01 1.25_sCD4 1-79 15min	4085		4063.4		0.924046		189.12
BaL.01 0.3125_sCD4 1-79 15min	2846		2824.4		0.642289		131.759
BaL.01 0.0781_sCD4 1-79 15min	1995		1973.4		0.448765		92.3611
BaL.01 0_sCD4 1-79 15min	998		976.4		0.22204		46.2037
MuLV 0_sCD4 1-79 17min	21.4		0		0		1
BaL.01 80.0_sCD4 1-79 17min	3542		3520.6		0.816541		165.514
BaL.01 20.0_sCD4 1-79 17min	4120		4098.6		0.950598		192.523
BaL.01 5.0_sCD4 1-79 17min	4180		4158.6		0.964514		195.327
BaL.01 1.25_sCD4 1-79 17min	4333		4311.6		1		202.477
BaL.01 0.3125_sCD4 1-79 17min	3573		3551.6		0.823731		166.963
BaL.01 0.0781_sCD4 1-79 17min	2067		2045.6		0.474441		96.5888
BaL.01 0_sCD4 1-79 17min	1115		1093.6		0.253641		52.1028
MuLV 0_sCD4 1-79 19min	22		0		0		1
BaL.01 80.0_sCD4 1-79 19min	3106		3084		0.751828		141.182
BaL.01 20.0_sCD4 1-79 19min	3928		3906		0.952218		178.545
BaL.01 5.0_sCD4 1-79 19min	4124		4102		1		187.455
BaL.01 1.25_sCD4 1-79 19min	4056		4034		0.983423		184.364
BaL.01 0.3125_sCD4 1-79 19min	3321		3299		0.804242		150.955
BaL.01 0.0781_sCD4 1-79 19min	2190		2168		0.528523		99.5455
BaL.01 0_sCD4 1-79 19min	1104		1082		0.263774		50.1818
MuLV 0_sCD4 1-79 21min	21.4		0		0		1
BaL.01 80.0_sCD4 1-79 21min	3359		3337.6		0.745566		156.963
BaL.01 20.0_sCD4 1-79 21min	4242		4220.6		0.942814		198.224
BaL.01 5.0_sCD4 1-79 21min	4498		4476.6		1		210.187
BaL.01 1.25_sCD4 1-79 21min	4084		4062.6		0.907519		190.841
BaL.01 0.3125_sCD4 1-79 21min	3448		3426.6		0.765447		161.121
BaL.01 0.0781_sCD4 1-79 21min	2313		2291.6		0.511906		108.084
BaL.01 0_sCD4 1-79 21min	1096		1074.6		0.240048		51.215
MuLV 0_sCD4 PGT145 00min	21.1		0		0		1
BaL.01 80.0_sCD4 PGT145 00min	31.3		10.2		0.0255064		1.48341
BaL.01 20.0_sCD4 PGT145 00min	35.1		14		0.0350088		1.66351
BaL.01 5.0_sCD4 PGT145 00min	131		109.9		0.274819		6.20853
BaL.01 1.25_sCD4 PGT145 00min	339		317.9		0.794949		16.0664
BaL.01 0.3125_sCD4 PGT145 00min	402		380.9		0.952488		19.0521
BaL.01 0.0781_sCD4 PGT145 00min	421		399.9		1		19.9526
BaL.01 0_sCD4 PGT145 00min	413		391.9		0.979995		19.5735
MuLV 0_sCD4 PGT145 01min	20.9		0		0		1
BaL.01 80.0_sCD4 PGT145 01min	32		11.1		0.0217604		1.5311
BaL.01 20.0_sCD4 PGT145 01min	34.7		13.8		0.0270535		1.66029
BaL.01 5.0_sCD4 PGT145 01min	61.1		40.2		0.0788081		2.92344
BaL.01 1.25_sCD4 PGT145 01min	368		347.1		0.680455		17.6077
BaL.01 0.3125_sCD4 PGT145 01min	471		450.1		0.882376		22.5359
BaL.01 0.0781_sCD4 PGT145 01min	531		510.1		1		25.4067
BaL.01 0_sCD4 PGT145 01min	520		499.1		0.978436		24.8804
MuLV 0_sCD4 PGT145 03min	20.6		0		0		1
BaL.01 80.0_sCD4 PGT145 03min	31.4		10.8		0.0153978		1.52427
BaL.01 20.0_sCD4 PGT145 03min	31.7		11.1		0.0158255		1.53883
BaL.01 5.0_sCD4 PGT145 03min	59.2		38.6		0.0550328		2.87379
BaL.01 1.25_sCD4 PGT145 03min	356		335.4		0.478186		17.2816
BaL.01 0.3125_sCD4 PGT145 03min	651		630.4		0.898774		31.6019
BaL.01 0.0781_sCD4 PGT145 03min	713		692.4		0.987169		34.6117
BaL.01 0_sCD4 PGT145 03min	722		701.4		1		35.0485
MuLV 0_sCD4 PGT145 05min	20.7		0		0		1
BaL.01 80.0_sCD4 PGT145 05min	32.5		11.8		0.0129343		1.57005
BaL.01 20.0_sCD4 PGT145 05min	34.3		13.6		0.0149074		1.657
BaL.01 5.0_sCD4 PGT145 05min	48.4		27.7		0.0303628		2.33816
BaL.01 1.25_sCD4 PGT145 05min	345		324.3		0.355475		16.6667
BaL.01 0.3125_sCD4 PGT145 05min	731		710.3		0.778582		35.314
BaL.01 0.0781_sCD4 PGT145 05min	874		853.3		0.935328		42.2222
BaL.01 0_sCD4 PGT145 05min	933		912.3		1		45.0725
MuLV 0_sCD4 PGT145 07min	21.3		0		0		1
BaL.01 80.0_sCD4 PGT145 07min	31.1		9.8		0.00898506		1.46009
BaL.01 20.0_sCD4 PGT145 07min	32.5		11.2		0.0102686		1.52582
BaL.01 5.0_sCD4 PGT145 07min	43.2		21.9		0.0200788		2.02817
BaL.01 1.25_sCD4 PGT145 07min	334		312.7		0.286697		15.6808
BaL.01 0.3125_sCD4 PGT145 07min	889		867.7		0.795544		41.7371
BaL.01 0.0781_sCD4 PGT145 07min	1017		995.7		0.9129		47.7465
BaL.01 0_sCD4 PGT145 07min	1112		1090.7		1		52.2066
MuLV 0_sCD4 PGT145 09min	14.7		0		0		1
BaL.01 80.0_sCD4 PGT145 09min	33.7		19		0.0159089		2.29252
BaL.01 20.0_sCD4 PGT145 09min	32.6		17.9		0.0149879		2.21769
BaL.01 5.0_sCD4 PGT145 09min	40.7		26		0.0217701		2.76871
BaL.01 1.25_sCD4 PGT145 09min	299		284.3		0.238047		20.3401
BaL.01 0.3125_sCD4 PGT145 09min	947		932.3		0.780625		64.4218
BaL.01 0.0781_sCD4 PGT145 09min	1191		1176.3		0.984928		81.0204
BaL.01 0_sCD4 PGT145 09min	1209		1194.3		1		82.2449
MuLV 0_sCD4 PGT145 11min	21.1		0		0		1
BaL.01 80.0_sCD4 PGT145 11min	31.9		10.8		0.00762227		1.51185
BaL.01 20.0_sCD4 PGT145 11min	31.5		10.4		0.00733997		1.49289
BaL.01 5.0_sCD4 PGT145 11min	39.6		18.5		0.0130567		1.87678
BaL.01 1.25_sCD4 PGT145 11min	262		240.9		0.170019		12.4171
BaL.01 0.3125_sCD4 PGT145 11min	1012		990.9		0.699344		47.9621
BaL.01 0.0781_sCD4 PGT145 11min	1340		1318.9		0.930835		63.5071
BaL.01 0_sCD4 PGT145 11min	1438		1416.9		1		68.1517
MuLV 0_sCD4 PGT145 13min	21.3		0		0		1
BaL.01 80.0_sCD4 PGT145 13min	32.3		11		0.00701665		1.51643
BaL.01 20.0_sCD4 PGT145 13min	31.8		10.5		0.00669771		1.49296
BaL.01 5.0_sCD4 PGT145 13min	38.5		17.2		0.0109715		1.80751
BaL.01 1.25_sCD4 PGT145 13min	254		232.7		0.148434		11.9249
BaL.01 0.3125_sCD4 PGT145 13min	1130		1108.7		0.707214		53.0516
BaL.01 0.0781_sCD4 PGT145 13min	1391		1369.7		0.8737		65.3052
BaL.01 0_sCD4 PGT145 13min	1589		1567.7		1		74.6009
MuLV 0_sCD4 PGT145 15min	20.9		0		0		1
BaL.01 80.0_sCD4 PGT145 15min	34.7		13.8		0.00839876		1.66029
BaL.01 20.0_sCD4 PGT145 15min	33.1		12.2		0.00742499		1.58373
BaL.01 5.0_sCD4 PGT145 15min	37		16.1		0.00979855		1.77033
BaL.01 1.25_sCD4 PGT145 15min	238		217.1		0.132128		11.3876
BaL.01 0.3125_sCD4 PGT145 15min	1098		1077.1		0.655529		52.5359
BaL.01 0.0781_sCD4 PGT145 15min	1564		1543.1		0.939139		74.8325
BaL.01 0_sCD4 PGT145 15min	1664		1643.1		1		79.6172
MuLV 0_sCD4 PGT145 17min	20.9		0		0		1
BaL.01 80.0_sCD4 PGT145 17min	34.9		14		0.00794958		1.66986
BaL.01 20.0_sCD4 PGT145 17min	43.2		22.3		0.0126625		2.06699
BaL.01 5.0_sCD4 PGT145 17min	38.5		17.6		0.00999375		1.84211
BaL.01 1.25_sCD4 PGT145 17min	211		190.1		0.107944		10.0957
BaL.01 0.3125_sCD4 PGT145 17min	1196		1175.1		0.667253		57.2249
BaL.01 0.0781_sCD4 PGT145 17min	1681		1660.1		0.942649		80.4306
BaL.01 0_sCD4 PGT145 17min	1782		1761.1		1		85.2632
MuLV 0_sCD4 PGT145 19min	20.9		0		0		1
BaL.01 80.0_sCD4 PGT145 19min	33.2		12.3		0.00698427		1.58852
BaL.01 20.0_sCD4 PGT145 19min	34.5		13.6		0.00772245		1.65072
BaL.01 5.0_sCD4 PGT145 19min	38.2		17.3		0.00982341		1.82775
BaL.01 1.25_sCD4 PGT145 19min	210		189.1		0.107376		10.0478
BaL.01 0.3125_sCD4 PGT145 19min	1189		1168.1		0.663279		56.89
BaL.01 0.0781_sCD4 PGT145 19min	1630		1609.1		0.91369		77.9904
BaL.01 0_sCD4 PGT145 19min	1782		1761.1		1		85.2632
MuLV 0_sCD4 PGT145 21min	21.4		0		0		1
BaL.01 80.0_sCD4 PGT145 21min	33.8		12.4		0.00632782		1.57944
BaL.01 20.0_sCD4 PGT145 21min	35.6		14.2		0.00724638		1.66355
BaL.01 5.0_sCD4 PGT145 21min	38.6		17.2		0.0087773		1.80374
BaL.01 1.25_sCD4 PGT145 21min	206		184.6		0.0942029		9.62617
BaL.01 0.3125_sCD4 PGT145 21min	1278		1256.6		0.641253		59.7196
BaL.01 0.0781_sCD4 PGT145 21min	1801		1779.6		0.908145		84.1589
BaL.01 0_sCD4 PGT145 21min	1981		1959.6		1		92.5701

## Sheet: Fig 3, S3 Fig, S4 Fig
	Cells/Single Cells/Single Live Cells | Mean (Comp-APC-A)
	raw MFI		bg subtracted MFI		relative MFI		signal/background
MuLV 0_sCD4 CD4-IgG2 0.006	26.2		0		0		1
BaL.01 80.0_sCD4 CD4-IgG2 0.006	45.2		19		0.218894		1.72519
BaL.01 20.0_sCD4 CD4-IgG2 0.006	42		15.8		0.182028		1.60305
BaL.01 5.0_sCD4 CD4-IgG2 0.006	48.9		22.7		0.261521		1.86641
BaL.01 1.25_sCD4 CD4-IgG2 0.006	86.5		60.3		0.6947		3.30153
BaL.01 0.3125_sCD4 CD4-IgG2 0.006	102		75.8		0.873272		3.89313
BaL.01 0.0781_sCD4 CD4-IgG2 0.006	104		77.8		0.896313		3.96947
BaL.01 0_sCD4 CD4-IgG2 0.006	113		86.8		1		4.31298
MuLV 0_sCD4 CD4-IgG2 0.017	26.3		0		0		1
BaL.01 80.0_sCD4 CD4-IgG2 0.017	124		97.7		1		4.71483
BaL.01 20.0_sCD4 CD4-IgG2 0.017	47		20.7		0.211873		1.78707
BaL.01 5.0_sCD4 CD4-IgG2 0.017	75.6		49.3		0.504606		2.87452
BaL.01 1.25_sCD4 CD4-IgG2 0.017	54.6		28.3		0.289662		2.07605
BaL.01 0.3125_sCD4 CD4-IgG2 0.017	85.5		59.2		0.605937		3.25095
BaL.01 0.0781_sCD4 CD4-IgG2 0.017	94.8		68.5		0.701126		3.60456
BaL.01 0_sCD4 CD4-IgG2 0.017	98.6		72.3		0.74002		3.74905
MuLV 0_sCD4 CD4-IgG2 0.051	31.9		0		0		1
BaL.01 80.0_sCD4 CD4-IgG2 0.051	70.3		38.4		0.309428		2.20376
BaL.01 20.0_sCD4 CD4-IgG2 0.051	53		21.1		0.170024		1.66144
BaL.01 5.0_sCD4 CD4-IgG2 0.051	66.2		34.3		0.27639		2.07524
BaL.01 1.25_sCD4 CD4-IgG2 0.051	85.3		53.4		0.430298		2.67398
BaL.01 0.3125_sCD4 CD4-IgG2 0.051	129		97.1		0.782434		4.04389
BaL.01 0.0781_sCD4 CD4-IgG2 0.051	155		123.1		0.991942		4.85893
BaL.01 0_sCD4 CD4-IgG2 0.051	156		124.1		1		4.89028
MuLV 0_sCD4 CD4-IgG2 0.152	58.2		0		0		1
BaL.01 80.0_sCD4 CD4-IgG2 0.152	95.1		36.9		0.149514		1.63402
BaL.01 20.0_sCD4 CD4-IgG2 0.152	70.6		12.4		0.0502431		1.21306
BaL.01 5.0_sCD4 CD4-IgG2 0.152	96.1		37.9		0.153566		1.6512
BaL.01 1.25_sCD4 CD4-IgG2 0.152	131		72.8		0.294976		2.25086
BaL.01 0.3125_sCD4 CD4-IgG2 0.152	245		186.8		0.756888		4.20962
BaL.01 0.0781_sCD4 CD4-IgG2 0.152	295		236.8		0.959481		5.06873
BaL.01 0_sCD4 CD4-IgG2 0.152	305		246.8		1		5.24055
MuLV 0_sCD4 CD4-IgG2 0.457	44.1		0		0		1
BaL.01 80.0_sCD4 CD4-IgG2 0.457	78.9		34.8		0.0555112		1.78912
BaL.01 20.0_sCD4 CD4-IgG2 0.457	91.3		47.2		0.0752911		2.07029
BaL.01 5.0_sCD4 CD4-IgG2 0.457	130		85.9		0.137023		2.94785
BaL.01 1.25_sCD4 CD4-IgG2 0.457	273		228.9		0.36513		6.19048
BaL.01 0.3125_sCD4 CD4-IgG2 0.457	511		466.9		0.744776		11.5873
BaL.01 0.0781_sCD4 CD4-IgG2 0.457	659		614.9		0.980858		14.9433
BaL.01 0_sCD4 CD4-IgG2 0.457	671		626.9		1		15.2154
MuLV 0_sCD4 CD4-IgG2 1.37	44.9		0		0		1
BaL.01 80.0_sCD4 CD4-IgG2 1.37	129		84.1		0.0606738		2.87305
BaL.01 20.0_sCD4 CD4-IgG2 1.37	149		104.1		0.0751028		3.31849
BaL.01 5.0_sCD4 CD4-IgG2 1.37	217		172.1		0.124161		4.83296
BaL.01 1.25_sCD4 CD4-IgG2 1.37	604		559.1		0.403362		13.4521
BaL.01 0.3125_sCD4 CD4-IgG2 1.37	1191		1146.1		0.826852		26.5256
BaL.01 0.0781_sCD4 CD4-IgG2 1.37	1431		1386.1		1		31.8708
BaL.01 0_sCD4 CD4-IgG2 1.37	1406		1361.1		0.981964		31.314
MuLV 0_sCD4 CD4-IgG2 4.12	88.4		0		0		1
BaL.01 80.0_sCD4 CD4-IgG2 4.12	245		156.6		0.0488825		2.77149
BaL.01 20.0_sCD4 CD4-IgG2 4.12	294		205.6		0.0641778		3.32579
BaL.01 5.0_sCD4 CD4-IgG2 4.12	564		475.6		0.148458		6.38009
BaL.01 1.25_sCD4 CD4-IgG2 4.12	1306		1217.6		0.380072		14.7738
BaL.01 0.3125_sCD4 CD4-IgG2 4.12	2464		2375.6		0.741541		27.8733
BaL.01 0.0781_sCD4 CD4-IgG2 4.12	3089		3000.6		0.936634		34.9434
BaL.01 0_sCD4 CD4-IgG2 4.12	3292		3203.6		1		37.2398
MuLV 0_sCD4 CD4-IgG2 12.3	272		0		0		1
BaL.01 80.0_sCD4 CD4-IgG2 12.3	582		310		0.0579873		2.13971
BaL.01 20.0_sCD4 CD4-IgG2 12.3	741		469		0.0877291		2.72426
BaL.01 5.0_sCD4 CD4-IgG2 12.3	1360		1088		0.203517		5
BaL.01 1.25_sCD4 CD4-IgG2 12.3	2954		2682		0.501684		10.8603
BaL.01 0.3125_sCD4 CD4-IgG2 12.3	4527		4255		0.795922		16.6434
BaL.01 0.0781_sCD4 CD4-IgG2 12.3	5294		5022		0.939394		19.4632
BaL.01 0_sCD4 CD4-IgG2 12.3	5618		5346		1		20.6544
MuLV 0_sCD4 CD4-IgG2 37.0	1094		0		0		1
BaL.01 80.0_sCD4 CD4-IgG2 37.0	1771		677		0.109141		1.61883
BaL.01 20.0_sCD4 CD4-IgG2 37.0	2097		1003		0.161696		1.91682
BaL.01 5.0_sCD4 CD4-IgG2 37.0	3350		2256		0.363695		3.06216
BaL.01 1.25_sCD4 CD4-IgG2 37.0	5142		4048		0.652587		4.70018
BaL.01 0.3125_sCD4 CD4-IgG2 37.0	6322		5228		0.842818		5.77879
BaL.01 0.0781_sCD4 CD4-IgG2 37.0	7159		6065		0.977753		6.54388
BaL.01 0_sCD4 CD4-IgG2 37.0	7297		6203		1		6.67002
MuLV 0_sCD4 CD4-IgG2 111	4132		0		0		1
BaL.01 80.0_sCD4 CD4-IgG2 111	5300		1168		0.239984		1.28267
BaL.01 20.0_sCD4 CD4-IgG2 111	5850		1718		0.35299		1.41578
BaL.01 5.0_sCD4 CD4-IgG2 111	7117		2985		0.613314		1.72241
BaL.01 1.25_sCD4 CD4-IgG2 111	8224		4092		0.840764		1.99032
BaL.01 0.3125_sCD4 CD4-IgG2 111	8651		4519		0.928498		2.09366
BaL.01 0.0781_sCD4 CD4-IgG2 111	8695		4563		0.937539		2.10431
BaL.01 0_sCD4 CD4-IgG2 111	8999		4867		1		2.17788
MuLV 0_sCD4 CD4-IgG2 333	9572		0		0		1
BaL.01 80.0_sCD4 CD4-IgG2 333	10682		1110		0.416042		1.11596
BaL.01 20.0_sCD4 CD4-IgG2 333	10375		803		0.300975		1.08389
BaL.01 5.0_sCD4 CD4-IgG2 333	11323		1751		0.656297		1.18293
BaL.01 1.25_sCD4 CD4-IgG2 333	12240		2668		1		1.27873
BaL.01 0.3125_sCD4 CD4-IgG2 333	11874		2302		0.862819		1.24049
BaL.01 0.0781_sCD4 CD4-IgG2 333	11967		2395		0.897676		1.25021
BaL.01 0_sCD4 CD4-IgG2 333	11694		2122		0.795352		1.22169
MuLV 0_sCD4 CD4-IgG2 1000	11914		0		0		1
BaL.01 80.0_sCD4 CD4-IgG2 1000	16584		4670		1		1.39198
BaL.01 20.0_sCD4 CD4-IgG2 1000	14669		2755		0.589936		1.23124
BaL.01 5.0_sCD4 CD4-IgG2 1000	14841		2927		0.626767		1.24568
BaL.01 1.25_sCD4 CD4-IgG2 1000	15693		3779		0.809208		1.31719
BaL.01 0.3125_sCD4 CD4-IgG2 1000	14672		2758		0.590578		1.23149
BaL.01 0.0781_sCD4 CD4-IgG2 1000	14522		2608		0.558458		1.2189
BaL.01 0_sCD4 CD4-IgG2 1000	14127		2213		0.473876		1.18575
MuLV 0_sCD4 1-79 0.006	21.6		0		0		1
BaL.01 80.0_sCD4 1-79 0.006	133		111.4		0.517177		6.15741
BaL.01 20.0_sCD4 1-79 0.006	217		195.4		0.907149		10.0463
BaL.01 5.0_sCD4 1-79 0.006	237		215.4		1		10.9722
BaL.01 1.25_sCD4 1-79 0.006	169		147.4		0.684308		7.82407
BaL.01 0.3125_sCD4 1-79 0.006	76.6		55		0.255339		3.5463
BaL.01 0.0781_sCD4 1-79 0.006	46.9		25.3		0.117456		2.1713
BaL.01 0_sCD4 1-79 0.006	40.1		18.5		0.0858867		1.85648
MuLV 0_sCD4 1-79 0.017	21.6		0		0		1
BaL.01 80.0_sCD4 1-79 0.017	301		279.4		0.360795		13.9352
BaL.01 20.0_sCD4 1-79 0.017	467		445.4		0.575155		21.6204
BaL.01 5.0_sCD4 1-79 0.017	796		774.4		1		36.8519
BaL.01 1.25_sCD4 1-79 0.017	377		355.4		0.458936		17.4537
BaL.01 0.3125_sCD4 1-79 0.017	145		123.4		0.159349		6.71296
BaL.01 0.0781_sCD4 1-79 0.017	74.7		53.1		0.0685692		3.45833
BaL.01 0_sCD4 1-79 0.017	58.6		37		0.0477789		2.71296
MuLV 0_sCD4 1-79 0.051	22		0		0		1
BaL.01 80.0_sCD4 1-79 0.051	698		676		0.469771		31.7273
BaL.01 20.0_sCD4 1-79 0.051	1237		1215		0.844336		56.2273
BaL.01 5.0_sCD4 1-79 0.051	1461		1439		1		66.4091
BaL.01 1.25_sCD4 1-79 0.051	1012		990		0.687978		46
BaL.01 0.3125_sCD4 1-79 0.051	418		396		0.275191		19
BaL.01 0.0781_sCD4 1-79 0.051	164		142		0.0986796		7.45455
BaL.01 0_sCD4 1-79 0.051	101		79		0.0548992		4.59091
MuLV 0_sCD4 1-79 0.152	21.8		0		0		1
BaL.01 80.0_sCD4 1-79 0.152	1471		1449.2		0.499001		67.4771
BaL.01 20.0_sCD4 1-79 0.152	2582		2560.2		0.881551		118.44
BaL.01 5.0_sCD4 1-79 0.152	2926		2904.2		1		134.22
BaL.01 1.25_sCD4 1-79 0.152	1950		1928.2		0.663935		89.4495
BaL.01 0.3125_sCD4 1-79 0.152	676		654.2		0.22526		31.0092
BaL.01 0.0781_sCD4 1-79 0.152	256		234.2		0.0806418		11.7431
BaL.01 0_sCD4 1-79 0.152	165		143.2		0.0493079		7.56881
MuLV 0_sCD4 1-79 0.457	21.3		0		0		1
BaL.01 80.0_sCD4 1-79 0.457	3146		3124.7		0.624603		147.7
BaL.01 20.0_sCD4 1-79 0.457	4395		4373.7		0.874268		206.338
BaL.01 5.0_sCD4 1-79 0.457	5024		5002.7		1		235.869
BaL.01 1.25_sCD4 1-79 0.457	3397		3375.7		0.674776		159.484
BaL.01 0.3125_sCD4 1-79 0.457	1028		1006.7		0.201231		48.2629
BaL.01 0.0781_sCD4 1-79 0.457	447		425.7		0.085094		20.9859
BaL.01 0_sCD4 1-79 0.457	293		271.7		0.0543107		13.7559
MuLV 0_sCD4 1-79 1.37	22.3		0		0		1
BaL.01 80.0_sCD4 1-79 1.37	5021		4998.7		0.805891		225.157
BaL.01 20.0_sCD4 1-79 1.37	5968		5945.7		0.958566		267.623
BaL.01 5.0_sCD4 1-79 1.37	6225		6202.7		1		279.148
BaL.01 1.25_sCD4 1-79 1.37	4608		4585.7		0.739307		206.637
BaL.01 0.3125_sCD4 1-79 1.37	1544		1521.7		0.245329		69.2377
BaL.01 0.0781_sCD4 1-79 1.37	662		639.7		0.103133		29.6861
BaL.01 0_sCD4 1-79 1.37	406		383.7		0.0618602		18.2063
MuLV 0_sCD4 1-79 4.12	21.7		0		0		1
BaL.01 80.0_sCD4 1-79 4.12	6509		6487.3		0.964181		299.954
BaL.01 20.0_sCD4 1-79 4.12	6750		6728.3		1		311.06
BaL.01 5.0_sCD4 1-79 4.12	6137		6115.3		0.908892		282.811
BaL.01 1.25_sCD4 1-79 4.12	4980		4958.3		0.736932		229.493
BaL.01 0.3125_sCD4 1-79 4.12	2151		2129.3		0.316469		99.1244
BaL.01 0.0781_sCD4 1-79 4.12	929		907.3		0.134848		42.8111
BaL.01 0_sCD4 1-79 4.12	537		515.3		0.076587		24.7465
MuLV 0_sCD4 1-79 12.3	22.2		0		0		1
BaL.01 80.0_sCD4 1-79 12.3	7189		7166.8		1		323.829
BaL.01 20.0_sCD4 1-79 12.3	6787		6764.8		0.943908		305.721
BaL.01 5.0_sCD4 1-79 12.3	6423		6400.8		0.893118		289.324
BaL.01 1.25_sCD4 1-79 12.3	5570		5547.8		0.774097		250.901
BaL.01 0.3125_sCD4 1-79 12.3	2969		2946.8		0.411174		133.739
BaL.01 0.0781_sCD4 1-79 12.3	1393		1370.8		0.191271		62.7477
BaL.01 0_sCD4 1-79 12.3	742		719.8		0.100435		33.4234
MuLV 0_sCD4 1-79 37.0	22.9		0		0		1
BaL.01 80.0_sCD4 1-79 37.0	7626		7603.1		1		333.013
BaL.01 20.0_sCD4 1-79 37.0	6501		6478.1		0.852034		283.886
BaL.01 5.0_sCD4 1-79 37.0	6236		6213.1		0.81718		272.314
BaL.01 1.25_sCD4 1-79 37.0	5766		5743.1		0.755363		251.79
BaL.01 0.3125_sCD4 1-79 37.0	3859		3836.1		0.504544		168.515
BaL.01 0.0781_sCD4 1-79 37.0	1779		1756.1		0.230972		77.6856
BaL.01 0_sCD4 1-79 37.0	1000		977.1		0.128513		43.6681
MuLV 0_sCD4 1-79 111	27.1		0		0		1
BaL.01 80.0_sCD4 1-79 111	7506		7478.9		1		276.974
BaL.01 20.0_sCD4 1-79 111	6262		6234.9		0.833665		231.07
BaL.01 5.0_sCD4 1-79 111	5707		5679.9		0.759457		210.59
BaL.01 1.25_sCD4 1-79 111	5742		5714.9		0.764136		211.882
BaL.01 0.3125_sCD4 1-79 111	4284		4256.9		0.569188		158.081
BaL.01 0.0781_sCD4 1-79 111	2473		2445.9		0.32704		91.2546
BaL.01 0_sCD4 1-79 111	1458		1430.9		0.191325		53.8007
MuLV 0_sCD4 1-79 333	34.5		0		0		1
BaL.01 80.0_sCD4 1-79 333	6990		6955.5		1		202.609
BaL.01 20.0_sCD4 1-79 333	5628		5593.5		0.804184		163.13
BaL.01 5.0_sCD4 1-79 333	5031		4996.5		0.718352		145.826
BaL.01 1.25_sCD4 1-79 333	5073		5038.5		0.724391		147.043
BaL.01 0.3125_sCD4 1-79 333	4047		4012.5		0.576882		117.304
BaL.01 0.0781_sCD4 1-79 333	2668		2633.5		0.378621		77.3333
BaL.01 0_sCD4 1-79 333	1800		1765.5		0.253828		52.1739
MuLV 0_sCD4 1-79 1000	59.2		0		0		1
BaL.01 80.0_sCD4 1-79 1000	5323		5263.8		1		89.9155
BaL.01 20.0_sCD4 1-79 1000	4249		4189.8		0.795965		71.7736
BaL.01 5.0_sCD4 1-79 1000	3900		3840.8		0.729663		65.8784
BaL.01 1.25_sCD4 1-79 1000	3715		3655.8		0.694517		62.7534
BaL.01 0.3125_sCD4 1-79 1000	3195		3135.8		0.595729		53.9696
BaL.01 0.0781_sCD4 1-79 1000	2104		2044.8		0.388465		35.5405
BaL.01 0_sCD4 1-79 1000	1775		1715.8		0.325962		29.9831
MuLV 0_sCD4 17b 0.006	22.8		0		0		1
BaL.01 80.0_sCD4 17b 0.006	298		275.2		0.40578		13.0702
BaL.01 20.0_sCD4 17b 0.006	595		572.2		0.843704		26.0965
BaL.01 5.0_sCD4 17b 0.006	701		678.2		1		30.7456
BaL.01 1.25_sCD4 17b 0.006	418		395.2		0.582719		18.3333
BaL.01 0.3125_sCD4 17b 0.006	167		144.2		0.212622		7.32456
BaL.01 0.0781_sCD4 17b 0.006	73.7		50.9		0.0750516		3.23246
BaL.01 0_sCD4 17b 0.006	33.9		11.1		0.0163669		1.48684
MuLV 0_sCD4 17b 0.017	22.3		0		0		1
BaL.01 80.0_sCD4 17b 0.017	442		419.7		0.442395		19.8206
BaL.01 20.0_sCD4 17b 0.017	850		827.7		0.872457		38.1166
BaL.01 5.0_sCD4 17b 0.017	971		948.7		1		43.5426
BaL.01 1.25_sCD4 17b 0.017	635		612.7		0.645831		28.4753
BaL.01 0.3125_sCD4 17b 0.017	240		217.7		0.229472		10.7623
BaL.01 0.0781_sCD4 17b 0.017	94.5		72.2		0.0761041		4.23767
BaL.01 0_sCD4 17b 0.017	36.6		14.3		0.0150733		1.64126
MuLV 0_sCD4 17b 0.051	23		0		0		1
BaL.01 80.0_sCD4 17b 0.051	733		710		0.371145		31.8696
BaL.01 20.0_sCD4 17b 0.051	1467		1444		0.754835		63.7826
BaL.01 5.0_sCD4 17b 0.051	1936		1913		1		84.1739
BaL.01 1.25_sCD4 17b 0.051	1111		1088		0.56874		48.3043
BaL.01 0.3125_sCD4 17b 0.051	427		404		0.211187		18.5652
BaL.01 0.0781_sCD4 17b 0.051	154		131		0.0684788		6.69565
BaL.01 0_sCD4 17b 0.051	40.6		17.6		0.00920021		1.76522
MuLV 0_sCD4 17b 0.152	22.6		0		0		1
BaL.01 80.0_sCD4 17b 0.152	1609		1586.4		0.456728		71.1947
BaL.01 20.0_sCD4 17b 0.152	3143		3120.4		0.89837		139.071
BaL.01 5.0_sCD4 17b 0.152	3496		3473.4		1		154.69
BaL.01 1.25_sCD4 17b 0.152	2244		2221.4		0.639546		99.292
BaL.01 0.3125_sCD4 17b 0.152	752		729.4		0.209996		33.2743
BaL.01 0.0781_sCD4 17b 0.152	250		227.4		0.065469		11.0619
BaL.01 0_sCD4 17b 0.152	54.5		31.9		0.00918408		2.4115
MuLV 0_sCD4 17b 0.457	22.3		0		0		1
BaL.01 80.0_sCD4 17b 0.457	2994		2971.7		0.526179		134.26
BaL.01 20.0_sCD4 17b 0.457	5025		5002.7		0.885794		225.336
BaL.01 5.0_sCD4 17b 0.457	5670		5647.7		1		254.26
BaL.01 1.25_sCD4 17b 0.457	3228		3205.7		0.567612		144.753
BaL.01 0.3125_sCD4 17b 0.457	1069		1046.7		0.185332		47.9372
BaL.01 0.0781_sCD4 17b 0.457	385		362.7		0.0642208		17.2646
BaL.01 0_sCD4 17b 0.457	82.4		60.1		0.0106415		3.69507
MuLV 0_sCD4 17b 1.37	22.1		0		0		1
BaL.01 80.0_sCD4 17b 1.37	5340		5317.9		0.859125		241.629
BaL.01 20.0_sCD4 17b 1.37	6113		6090.9		0.984006		276.606
BaL.01 5.0_sCD4 17b 1.37	6212		6189.9		1		281.086
BaL.01 1.25_sCD4 17b 1.37	4066		4043.9		0.653306		183.982
BaL.01 0.3125_sCD4 17b 1.37	1384		1361.9		0.22002		62.6244
BaL.01 0.0781_sCD4 17b 1.37	507		484.9		0.0783373		22.9412
BaL.01 0_sCD4 17b 1.37	140		117.9		0.0190472		6.33484
MuLV 0_sCD4 17b 4.12	22.1		0		0		1
BaL.01 80.0_sCD4 17b 4.12	6597		6574.9		0.977404		298.507
BaL.01 20.0_sCD4 17b 4.12	6745		6722.9		0.999405		305.204
BaL.01 5.0_sCD4 17b 4.12	6749		6726.9		1		305.385
BaL.01 1.25_sCD4 17b 4.12	4631		4608.9		0.685145		209.548
BaL.01 0.3125_sCD4 17b 4.12	1725		1702.9		0.253148		78.0543
BaL.01 0.0781_sCD4 17b 4.12	674		651.9		0.0969094		30.4977
BaL.01 0_sCD4 17b 4.12	261		238.9		0.0355141		11.81
MuLV 0_sCD4 17b 12.3	23.6		0		0		1
BaL.01 80.0_sCD4 17b 12.3	7632		7608.4		1		323.39
BaL.01 20.0_sCD4 17b 12.3	7226		7202.4		0.946638		306.186
BaL.01 5.0_sCD4 17b 12.3	6921		6897.4		0.906551		293.263
BaL.01 1.25_sCD4 17b 12.3	5302		5278.4		0.69376		224.661
BaL.01 0.3125_sCD4 17b 12.3	1959		1935.4		0.254377		83.0085
BaL.01 0.0781_sCD4 17b 12.3	951		927.4		0.121892		40.2966
BaL.01 0_sCD4 17b 12.3	454		430.4		0.0565691		19.2373
MuLV 0_sCD4 17b 37.0	25		0		0		1
BaL.01 80.0_sCD4 17b 37.0	8548		8523		1		341.92
BaL.01 20.0_sCD4 17b 37.0	7344		7319		0.858735		293.76
BaL.01 5.0_sCD4 17b 37.0	7163		7138		0.837499		286.52
BaL.01 1.25_sCD4 17b 37.0	5261		5236		0.614338		210.44
BaL.01 0.3125_sCD4 17b 37.0	2540		2515		0.295084		101.6
BaL.01 0.0781_sCD4 17b 37.0	1349		1324		0.155344		53.96
BaL.01 0_sCD4 17b 37.0	769		744		0.0872932		30.76
MuLV 0_sCD4 17b 111	32.3		0		0		1
BaL.01 80.0_sCD4 17b 111	8213		8180.7		1		254.272
BaL.01 20.0_sCD4 17b 111	7923		7890.7		0.964551		245.294
BaL.01 5.0_sCD4 17b 111	7104		7071.7		0.864437		219.938
BaL.01 1.25_sCD4 17b 111	5899		5866.7		0.717139		182.632
BaL.01 0.3125_sCD4 17b 111	3345		3312.7		0.404941		103.56
BaL.01 0.0781_sCD4 17b 111	1998		1965.7		0.240285		61.8576
BaL.01 0_sCD4 17b 111	1433		1400.7		0.17122		44.3653
MuLV 0_sCD4 17b 333	48.6		0		0		1
BaL.01 80.0_sCD4 17b 333	7639		7590.4		1		157.181
BaL.01 20.0_sCD4 17b 333	6327		6278.4		0.82715		130.185
BaL.01 5.0_sCD4 17b 333	5287		5238.4		0.690135		108.786
BaL.01 1.25_sCD4 17b 333	5106		5057.4		0.666289		105.062
BaL.01 0.3125_sCD4 17b 333	3687		3638.4		0.479342		75.8642
BaL.01 0.0781_sCD4 17b 333	2586		2537.4		0.334291		53.2099
BaL.01 0_sCD4 17b 333	2130		2081.4		0.274215		43.8272
MuLV 0_sCD4 17b 1000	56.1		0		0		1
BaL.01 80.0_sCD4 17b 1000	6378		6321.9		1		113.69
BaL.01 20.0_sCD4 17b 1000	5353		5296.9		0.837865		95.4189
BaL.01 5.0_sCD4 17b 1000	4830		4773.9		0.755137		86.0963
BaL.01 1.25_sCD4 17b 1000	4131		4074.9		0.644569		73.6364
BaL.01 0.3125_sCD4 17b 1000	3417		3360.9		0.531628		60.9091
BaL.01 0.0781_sCD4 17b 1000	2537		2480.9		0.392429		45.2228
BaL.01 0_sCD4 17b 1000	2389		2332.9		0.369019		42.5847
MuLV 0_sCD4 4B3 0.006	20.9		0		0		1
BaL.01 80.0_sCD4 4B3 0.006	78.8		57.9		0.939935		3.77033
BaL.01 20.0_sCD4 4B3 0.006	82.5		61.6		1		3.94737
BaL.01 5.0_sCD4 4B3 0.006	66.6		45.7		0.741883		3.1866
BaL.01 1.25_sCD4 4B3 0.006	49.7		28.8		0.467532		2.37799
BaL.01 0.3125_sCD4 4B3 0.006	35.9		15		0.243506		1.7177
BaL.01 0.0781_sCD4 4B3 0.006	33.8		12.9		0.209416		1.61722
BaL.01 0_sCD4 4B3 0.006	34.1		13.2		0.214286		1.63158
MuLV 0_sCD4 4B3 0.017	20.8		0		0		1
BaL.01 80.0_sCD4 4B3 0.017	123		102.2		1		5.91346
BaL.01 20.0_sCD4 4B3 0.017	120		99.2		0.970646		5.76923
BaL.01 5.0_sCD4 4B3 0.017	86.7		65.9		0.644814		4.16827
BaL.01 1.25_sCD4 4B3 0.017	57.7		36.9		0.361057		2.77404
BaL.01 0.3125_sCD4 4B3 0.017	40.5		19.7		0.192759		1.94712
BaL.01 0.0781_sCD4 4B3 0.017	36.1		15.3		0.149706		1.73558
BaL.01 0_sCD4 4B3 0.017	35.4		14.6		0.142857		1.70192
MuLV 0_sCD4 4B3 0.051	21.3		0		0		1
BaL.01 80.0_sCD4 4B3 0.051	204		182.7		0.968203		9.57746
BaL.01 20.0_sCD4 4B3 0.051	210		188.7		1		9.85915
BaL.01 5.0_sCD4 4B3 0.051	144		122.7		0.650238		6.76056
BaL.01 1.25_sCD4 4B3 0.051	88.4		67.1		0.355591		4.15023
BaL.01 0.3125_sCD4 4B3 0.051	53.1		31.8		0.168521		2.49296
BaL.01 0.0781_sCD4 4B3 0.051	44.4		23.1		0.122417		2.08451
BaL.01 0_sCD4 4B3 0.051	41.3		20		0.105988		1.93897
MuLV 0_sCD4 4B3 0.152	20.6		0		0		1
BaL.01 80.0_sCD4 4B3 0.152	390		369.4		0.870405		18.932
BaL.01 20.0_sCD4 4B3 0.152	445		424.4		1		21.6019
BaL.01 5.0_sCD4 4B3 0.152	291		270.4		0.637135		14.1262
BaL.01 1.25_sCD4 4B3 0.152	180		159.4		0.375589		8.73786
BaL.01 0.3125_sCD4 4B3 0.152	86.7		66.1		0.155749		4.20874
BaL.01 0.0781_sCD4 4B3 0.152	63.4		42.8		0.100848		3.07767
BaL.01 0_sCD4 4B3 0.152	60.7		40.1		0.0944863		2.9466
MuLV 0_sCD4 4B3 0.457	21		0		0		1
BaL.01 80.0_sCD4 4B3 0.457	811		790		0.905963		38.619
BaL.01 20.0_sCD4 4B3 0.457	893		872		1		42.5238
BaL.01 5.0_sCD4 4B3 0.457	674		653		0.748853		32.0952
BaL.01 1.25_sCD4 4B3 0.457	383		362		0.415138		18.2381
BaL.01 0.3125_sCD4 4B3 0.457	177		156		0.178899		8.42857
BaL.01 0.0781_sCD4 4B3 0.457	116		95		0.108945		5.52381
BaL.01 0_sCD4 4B3 0.457	108		87		0.0997706		5.14286
MuLV 0_sCD4 4B3 1.37	19.7		0		0		1
BaL.01 80.0_sCD4 4B3 1.37	1383		1363.3		0.851371		70.203
BaL.01 20.0_sCD4 4B3 1.37	1621		1601.3		1		82.2843
BaL.01 5.0_sCD4 4B3 1.37	1258		1238.3		0.773309		63.8579
BaL.01 1.25_sCD4 4B3 1.37	759		739.3		0.461687		38.5279
BaL.01 0.3125_sCD4 4B3 1.37	336		316.3		0.197527		17.0558
BaL.01 0.0781_sCD4 4B3 1.37	206		186.3		0.116343		10.4569
BaL.01 0_sCD4 4B3 1.37	177		157.3		0.0982327		8.98477
MuLV 0_sCD4 4B3 4.12	21.7		0		0		1
BaL.01 80.0_sCD4 4B3 4.12	2105		2083.3		0.906453		97.0046
BaL.01 20.0_sCD4 4B3 4.12	2320		2298.3		1		106.912
BaL.01 5.0_sCD4 4B3 4.12	1899		1877.3		0.816821		87.5115
BaL.01 1.25_sCD4 4B3 4.12	1235		1213.3		0.527912		56.9124
BaL.01 0.3125_sCD4 4B3 4.12	560		538.3		0.234217		25.8065
BaL.01 0.0781_sCD4 4B3 4.12	303		281.3		0.122395		13.9631
BaL.01 0_sCD4 4B3 4.12	270		248.3		0.108036		12.4424
MuLV 0_sCD4 4B3 12.3	20.4		0		0		1
BaL.01 80.0_sCD4 4B3 12.3	2862		2841.6		0.953685		140.294
BaL.01 20.0_sCD4 4B3 12.3	3000		2979.6		1		147.059
BaL.01 5.0_sCD4 4B3 12.3	2558		2537.6		0.851658		125.392
BaL.01 1.25_sCD4 4B3 12.3	1738		1717.6		0.576453		85.1961
BaL.01 0.3125_sCD4 4B3 12.3	776		755.6		0.253591		38.0392
BaL.01 0.0781_sCD4 4B3 12.3	420		399.6		0.134112		20.5882
BaL.01 0_sCD4 4B3 12.3	348		327.6		0.109948		17.0588
MuLV 0_sCD4 4B3 37.0	22.7		0		0		1
BaL.01 80.0_sCD4 4B3 37.0	3542		3519.3		0.961741		156.035
BaL.01 20.0_sCD4 4B3 37.0	3682		3659.3		1		162.203
BaL.01 5.0_sCD4 4B3 37.0	3157		3134.3		0.85653		139.075
BaL.01 1.25_sCD4 4B3 37.0	2329		2306.3		0.630257		102.599
BaL.01 0.3125_sCD4 4B3 37.0	1095		1072.3		0.293034		48.2379
BaL.01 0.0781_sCD4 4B3 37.0	521		498.3		0.136174		22.9515
BaL.01 0_sCD4 4B3 37.0	397		374.3		0.102287		17.489
MuLV 0_sCD4 4B3 111	29.3		0		0		1
BaL.01 80.0_sCD4 4B3 111	4154		4124.7		0.993257		141.775
BaL.01 20.0_sCD4 4B3 111	4182		4152.7		1		142.73
BaL.01 5.0_sCD4 4B3 111	3772		3742.7		0.901269		128.737
BaL.01 1.25_sCD4 4B3 111	2964		2934.7		0.706697		101.16
BaL.01 0.3125_sCD4 4B3 111	1370		1340.7		0.32285		46.7577
BaL.01 0.0781_sCD4 4B3 111	571		541.7		0.130445		19.4881
BaL.01 0_sCD4 4B3 111	418		388.7		0.0936018		14.2662
MuLV 0_sCD4 4B3 333	44.1		0		0		1
BaL.01 80.0_sCD4 4B3 333	4288		4243.9		1		97.2336
BaL.01 20.0_sCD4 4B3 333	3994		3949.9		0.930724		90.5669
BaL.01 5.0_sCD4 4B3 333	3789		3744.9		0.882419		85.9184
BaL.01 1.25_sCD4 4B3 333	2842		2797.9		0.659276		64.4444
BaL.01 0.3125_sCD4 4B3 333	1256		1211.9		0.285563		28.4807
BaL.01 0.0781_sCD4 4B3 333	469		424.9		0.10012		10.6349
BaL.01 0_sCD4 4B3 333	299		254.9		0.0600627		6.78005
MuLV 0_sCD4 4B3 1000	52.1		0		0		1
BaL.01 80.0_sCD4 4B3 1000	3130		3077.9		1		60.0768
BaL.01 20.0_sCD4 4B3 1000	2912		2859.9		0.929172		55.8925
BaL.01 5.0_sCD4 4B3 1000	2681		2628.9		0.854121		51.4587
BaL.01 1.25_sCD4 4B3 1000	1999		1946.9		0.632542		38.3685
BaL.01 0.3125_sCD4 4B3 1000	756		703.9		0.228695		14.5106
BaL.01 0.0781_sCD4 4B3 1000	317		264.9		0.0860652		6.08445
BaL.01 0_sCD4 4B3 1000	222		169.9		0.0552		4.26104
MuLV 0_sCD4 C34-IgG1 0.77	22.4		0		0		1
BaL.01 80.0_sCD4 C34-IgG1 0.77	75.5		53.1		1		3.37054
BaL.01 20.0_sCD4 C34-IgG1 0.77	73		50.6		0.952919		3.25893
BaL.01 5.0_sCD4 C34-IgG1 0.77	69.6		47.2		0.888889		3.10714
BaL.01 1.25_sCD4 C34-IgG1 0.77	57.2		34.8		0.655367		2.55357
BaL.01 0.3125_sCD4 C34-IgG1 0.77	45.1		22.7		0.427495		2.01339
BaL.01 0.0781_sCD4 C34-IgG1 0.77	40.2		17.8		0.335217		1.79464
BaL.01 0_sCD4 C34-IgG1 0.77	40.2		17.8		0.335217		1.79464
MuLV 0_sCD4 C34-IgG1 1.93	23		0		0		1
BaL.01 80.0_sCD4 C34-IgG1 1.93	136		113		1		5.91304
BaL.01 20.0_sCD4 C34-IgG1 1.93	126		103		0.911504		5.47826
BaL.01 5.0_sCD4 C34-IgG1 1.93	117		94		0.831858		5.08696
BaL.01 1.25_sCD4 C34-IgG1 1.93	89.8		66.8		0.59115		3.90435
BaL.01 0.3125_sCD4 C34-IgG1 1.93	59.6		36.6		0.323894		2.5913
BaL.01 0.0781_sCD4 C34-IgG1 1.93	54.4		31.4		0.277876		2.36522
BaL.01 0_sCD4 C34-IgG1 1.93	51		28		0.247788		2.21739
MuLV 0_sCD4 C34-IgG1 4.81	24.2		0		0		1
BaL.01 80.0_sCD4 C34-IgG1 4.81	287		262.8		1		11.8595
BaL.01 20.0_sCD4 C34-IgG1 4.81	260		235.8		0.89726		10.7438
BaL.01 5.0_sCD4 C34-IgG1 4.81	223		198.8		0.756469		9.21488
BaL.01 1.25_sCD4 C34-IgG1 4.81	161		136.8		0.520548		6.65289
BaL.01 0.3125_sCD4 C34-IgG1 4.81	105		80.8		0.307458		4.33884
BaL.01 0.0781_sCD4 C34-IgG1 4.81	80.8		56.6		0.215373		3.33884
BaL.01 0_sCD4 C34-IgG1 4.81	75		50.8		0.193303		3.09917
MuLV 0_sCD4 C34-IgG1 12.03	26		0		0		1
BaL.01 80.0_sCD4 C34-IgG1 12.03	592		566		1		22.7692
BaL.01 20.0_sCD4 C34-IgG1 12.03	481		455		0.803887		18.5
BaL.01 5.0_sCD4 C34-IgG1 12.03	456		430		0.759717		17.5385
BaL.01 1.25_sCD4 C34-IgG1 12.03	302		276		0.487633		11.6154
BaL.01 0.3125_sCD4 C34-IgG1 12.03	191		165		0.291519		7.34615
BaL.01 0.0781_sCD4 C34-IgG1 12.03	152		126		0.222615		5.84615
BaL.01 0_sCD4 C34-IgG1 12.03	136		110		0.194346		5.23077
MuLV 0_sCD4 C34-IgG1 30.08	30.5		0		0		1
BaL.01 80.0_sCD4 C34-IgG1 30.08	1098		1067.5		1		36
BaL.01 20.0_sCD4 C34-IgG1 30.08	953		922.5		0.864169		31.2459
BaL.01 5.0_sCD4 C34-IgG1 30.08	867		836.5		0.783607		28.4262
BaL.01 1.25_sCD4 C34-IgG1 30.08	582		551.5		0.516628		19.082
BaL.01 0.3125_sCD4 C34-IgG1 30.08	342		311.5		0.291803		11.2131
BaL.01 0.0781_sCD4 C34-IgG1 30.08	273		242.5		0.227166		8.95082
BaL.01 0_sCD4 C34-IgG1 30.08	240		209.5		0.196253		7.86885
MuLV 0_sCD4 C34-IgG1 75.2	40.7		0		0		1
BaL.01 80.0_sCD4 C34-IgG1 75.2	1767		1726.3		1		43.4152
BaL.01 20.0_sCD4 C34-IgG1 75.2	1705		1664.3		0.964085		41.8919
BaL.01 5.0_sCD4 C34-IgG1 75.2	1552		1511.3		0.875456		38.1327
BaL.01 1.25_sCD4 C34-IgG1 75.2	935		894.3		0.518044		22.973
BaL.01 0.3125_sCD4 C34-IgG1 75.2	544		503.3		0.291548		13.3661
BaL.01 0.0781_sCD4 C34-IgG1 75.2	461		420.3		0.243469		11.3268
BaL.01 0_sCD4 C34-IgG1 75.2	407		366.3		0.212188		10
MuLV 0_sCD4 C34-IgG1 188	50.5		0		0		1
BaL.01 80.0_sCD4 C34-IgG1 188	1771		1720.5		0.817923		35.0693
BaL.01 20.0_sCD4 C34-IgG1 188	2154		2103.5		1		42.6535
BaL.01 5.0_sCD4 C34-IgG1 188	1962		1911.5		0.908724		38.8515
BaL.01 1.25_sCD4 C34-IgG1 188	1230		1179.5		0.560732		24.3564
BaL.01 0.3125_sCD4 C34-IgG1 188	591		540.5		0.256953		11.703
BaL.01 0.0781_sCD4 C34-IgG1 188	456		405.5		0.192774		9.0297
BaL.01 0_sCD4 C34-IgG1 188	416		365.5		0.173758		8.23762
MuLV 0_sCD4 C34-IgG1 470	47.9		0		0		1
BaL.01 80.0_sCD4 C34-IgG1 470	1596		1548.1		0.868207		33.3194
BaL.01 20.0_sCD4 C34-IgG1 470	1831		1783.1		1		38.2255
BaL.01 5.0_sCD4 C34-IgG1 470	1783		1735.1		0.973081		37.2234
BaL.01 1.25_sCD4 C34-IgG1 470	864		816.1		0.457686		18.0376
BaL.01 0.3125_sCD4 C34-IgG1 470	434		386.1		0.216533		9.06054
BaL.01 0.0781_sCD4 C34-IgG1 470	339		291.1		0.163255		7.07724
BaL.01 0_sCD4 C34-IgG1 470	344		296.1		0.166059		7.18163
MuLV 0_sCD4 PGT145 0.006	22.1		0		0		1
BaL.01 80.0_sCD4 PGT145 0.006	30.4		8.3		0.0528999		1.37557
BaL.01 20.0_sCD4 PGT145 0.006	30.3		8.2		0.0522626		1.37104
BaL.01 5.0_sCD4 PGT145 0.006	32.3		10.2		0.0650096		1.46154
BaL.01 1.25_sCD4 PGT145 0.006	57.2		35.1		0.223709		2.58824
BaL.01 0.3125_sCD4 PGT145 0.006	141		118.9		0.757808		6.38009
BaL.01 0.0781_sCD4 PGT145 0.006	168		145.9		0.929892		7.60181
BaL.01 0_sCD4 PGT145 0.006	179		156.9		1		8.09955
MuLV 0_sCD4 PGT145 0.017	17.6		0		0		1
BaL.01 80.0_sCD4 PGT145 0.017	29.7		12.1		0.0564366		1.6875
BaL.01 20.0_sCD4 PGT145 0.017	30.2		12.6		0.0587687		1.71591
BaL.01 5.0_sCD4 PGT145 0.017	33.6		16		0.0746269		1.90909
BaL.01 1.25_sCD4 PGT145 0.017	67.2		49.6		0.231343		3.81818
BaL.01 0.3125_sCD4 PGT145 0.017	188		170.4		0.794776		10.6818
BaL.01 0.0781_sCD4 PGT145 0.017	228		210.4		0.981343		12.9545
BaL.01 0_sCD4 PGT145 0.017	232		214.4		1		13.1818
MuLV 0_sCD4 PGT145 0.051	21.2		0		0		1
BaL.01 80.0_sCD4 PGT145 0.051	30		8.8		0.020667		1.41509
BaL.01 20.0_sCD4 PGT145 0.051	29.4		8.2		0.0192579		1.38679
BaL.01 5.0_sCD4 PGT145 0.051	35.2		14		0.0328793		1.66038
BaL.01 1.25_sCD4 PGT145 0.051	105		83.8		0.196806		4.95283
BaL.01 0.3125_sCD4 PGT145 0.051	315		293.8		0.689995		14.8585
BaL.01 0.0781_sCD4 PGT145 0.051	429		407.8		0.957727		20.2358
BaL.01 0_sCD4 PGT145 0.051	447		425.8		1		21.0849
MuLV 0_sCD4 PGT145 0.152	22.2		0		0		1
BaL.01 80.0_sCD4 PGT145 0.152	29.3		7.1		0.00887722		1.31982
BaL.01 20.0_sCD4 PGT145 0.152	31.8		9.6		0.012003		1.43243
BaL.01 5.0_sCD4 PGT145 0.152	43.1		20.9		0.0261315		1.94144
BaL.01 1.25_sCD4 PGT145 0.152	183		160.8		0.20105		8.24324
BaL.01 0.3125_sCD4 PGT145 0.152	657		634.8		0.793698		29.5946
BaL.01 0.0781_sCD4 PGT145 0.152	800		777.8		0.972493		36.036
BaL.01 0_sCD4 PGT145 0.152	822		799.8		1		37.027
MuLV 0_sCD4 PGT145 0.457	22.5		0		0		1
BaL.01 80.0_sCD4 PGT145 0.457	30.4		7.9		0.00564487		1.35111
BaL.01 20.0_sCD4 PGT145 0.457	35.3		12.8		0.00914612		1.56889
BaL.01 5.0_sCD4 PGT145 0.457	62.1		39.6		0.0282958		2.76
BaL.01 1.25_sCD4 PGT145 0.457	350		327.5		0.234012		15.5556
BaL.01 0.3125_sCD4 PGT145 0.457	1086		1063.5		0.759914		48.2667
BaL.01 0.0781_sCD4 PGT145 0.457	1387		1364.5		0.974991		61.6444
BaL.01 0_sCD4 PGT145 0.457	1422		1399.5		1		63.2
MuLV 0_sCD4 PGT145 1.37	30.9		0		0		1
BaL.01 80.0_sCD4 PGT145 1.37	32.9		2		0.000916128		1.06472
BaL.01 20.0_sCD4 PGT145 1.37	47		16.1		0.00737483		1.52104
BaL.01 5.0_sCD4 PGT145 1.37	108		77.1		0.0353168		3.49515
BaL.01 1.25_sCD4 PGT145 1.37	653		622.1		0.284962		21.1327
BaL.01 0.3125_sCD4 PGT145 1.37	1706		1675.1		0.767303		55.2104
BaL.01 0.0781_sCD4 PGT145 1.37	2214		2183.1		1		71.6505
BaL.01 0_sCD4 PGT145 1.37	2211		2180.1		0.998626		71.5534
MuLV 0_sCD4 PGT145 4.12	25.3		0		0		1
BaL.01 80.0_sCD4 PGT145 4.12	44.9		19.6		0.00732245		1.7747
BaL.01 20.0_sCD4 PGT145 4.12	81		55.7		0.0208092		3.20158
BaL.01 5.0_sCD4 PGT145 4.12	212		186.7		0.0697501		8.37945
BaL.01 1.25_sCD4 PGT145 4.12	991		965.7		0.36078		39.17
BaL.01 0.3125_sCD4 PGT145 4.12	2295		2269.7		0.847947		90.7115
BaL.01 0.0781_sCD4 PGT145 4.12	2702		2676.7		1		106.798
BaL.01 0_sCD4 PGT145 4.12	2663		2637.7		0.98543		105.257
MuLV 0_sCD4 PGT145 12.3	33.3		0		0		1
BaL.01 80.0_sCD4 PGT145 12.3	79.8		46.5		0.0137586		2.3964
BaL.01 20.0_sCD4 PGT145 12.3	179		145.7		0.0431103		5.37538
BaL.01 5.0_sCD4 PGT145 12.3	399		365.7		0.108205		11.982
BaL.01 1.25_sCD4 PGT145 12.3	1584		1550.7		0.458828		47.5676
BaL.01 0.3125_sCD4 PGT145 12.3	3139		3105.7		0.918928		94.2643
BaL.01 0.0781_sCD4 PGT145 12.3	3413		3379.7		1		102.492
BaL.01 0_sCD4 PGT145 12.3	3305		3271.7		0.968045		99.2492
MuLV 0_sCD4 PGT145 37.0	57.2		0		0		1
BaL.01 80.0_sCD4 PGT145 37.0	204		146.8		0.0362308		3.56643
BaL.01 20.0_sCD4 PGT145 37.0	374		316.8		0.0781875		6.53846
BaL.01 5.0_sCD4 PGT145 37.0	718		660.8		0.163088		12.5524
BaL.01 1.25_sCD4 PGT145 37.0	2215		2157.8		0.532553		38.7238
BaL.01 0.3125_sCD4 PGT145 37.0	3623		3565.8		0.880053		63.3392
BaL.01 0.0781_sCD4 PGT145 37.0	4109		4051.8		1		71.8357
BaL.01 0_sCD4 PGT145 37.0	3979		3921.8		0.967915		69.5629
MuLV 0_sCD4 PGT145 111	124		0		0		1
BaL.01 80.0_sCD4 PGT145 111	448		324		0.0701602		3.6129
BaL.01 20.0_sCD4 PGT145 111	920		796		0.172369		7.41935
BaL.01 5.0_sCD4 PGT145 111	1433		1309		0.283456		11.5565
BaL.01 1.25_sCD4 PGT145 111	3474		3350		0.725422		28.0161
BaL.01 0.3125_sCD4 PGT145 111	4650		4526		0.980078		37.5
BaL.01 0.0781_sCD4 PGT145 111	4742		4618		1		38.2419
BaL.01 0_sCD4 PGT145 111	4727		4603		0.996752		38.121
MuLV 0_sCD4 PGT145 333	261		0		0		1
BaL.01 80.0_sCD4 PGT145 333	1341		1080		0.20505		5.13793
BaL.01 20.0_sCD4 PGT145 333	2304		2043		0.387887		8.82759
BaL.01 5.0_sCD4 PGT145 333	2930		2669		0.50674		11.2261
BaL.01 1.25_sCD4 PGT145 333	4530		4269		0.810518		17.3563
BaL.01 0.3125_sCD4 PGT145 333	5495		5234		0.993735		21.0536
BaL.01 0.0781_sCD4 PGT145 333	5528		5267		1		21.1801
BaL.01 0_sCD4 PGT145 333	5495		5234		0.993735		21.0536
MuLV 0_sCD4 PGT145 1000	321		0		0		1
BaL.01 80.0_sCD4 PGT145 1000	2373		2052		0.381484		7.39252
BaL.01 20.0_sCD4 PGT145 1000	3613		3292		0.61201		11.2555
BaL.01 5.0_sCD4 PGT145 1000	4307		3986		0.74103		13.4174
BaL.01 1.25_sCD4 PGT145 1000	5584		5263		0.978435		17.3956
BaL.01 0.3125_sCD4 PGT145 1000	5700		5379		1		17.757
BaL.01 0.0781_sCD4 PGT145 1000	5379		5058		0.940323		16.757
BaL.01 0_sCD4 PGT145 1000	5609		5288		0.983082		17.4735
MuLV 0_sCD4 2G12 0.006	21.3		0		0		1
BaL.01 80.0_sCD4 2G12 0.006	39.2		17.9		0.733607		1.84038
BaL.01 20.0_sCD4 2G12 0.006	41.7		20.4		0.836066		1.95775
BaL.01 5.0_sCD4 2G12 0.006	43.5		22.2		0.909836		2.04225
BaL.01 1.25_sCD4 2G12 0.006	44.5		23.2		0.95082		2.0892
BaL.01 0.3125_sCD4 2G12 0.006	44		22.7		0.930328		2.06573
BaL.01 0.0781_sCD4 2G12 0.006	44.7		23.4		0.959016		2.09859
BaL.01 0_sCD4 2G12 0.006	45.7		24.4		1		2.14554
MuLV 0_sCD4 2G12 0.017	21.2		0		0		1
BaL.01 80.0_sCD4 2G12 0.017	51.8		30.6		0.746341		2.4434
BaL.01 20.0_sCD4 2G12 0.017	54.2		33		0.804878		2.5566
BaL.01 5.0_sCD4 2G12 0.017	58.6		37.4		0.912195		2.76415
BaL.01 1.25_sCD4 2G12 0.017	59.2		38		0.926829		2.79245
BaL.01 0.3125_sCD4 2G12 0.017	58.1		36.9		0.9		2.74057
BaL.01 0.0781_sCD4 2G12 0.017	57.4		36.2		0.882927		2.70755
BaL.01 0_sCD4 2G12 0.017	62.2		41		1		2.93396
MuLV 0_sCD4 2G12 0.051	20.7		0		0		1
BaL.01 80.0_sCD4 2G12 0.051	86.3		65.6		0.806888		4.16908
BaL.01 20.0_sCD4 2G12 0.051	91		70.3		0.864699		4.39614
BaL.01 5.0_sCD4 2G12 0.051	97.3		76.6		0.942189		4.70048
BaL.01 1.25_sCD4 2G12 0.051	102		81.3		1		4.92754
BaL.01 0.3125_sCD4 2G12 0.051	97.8		77.1		0.948339		4.72464
BaL.01 0.0781_sCD4 2G12 0.051	95.6		74.9		0.921279		4.61836
BaL.01 0_sCD4 2G12 0.051	101		80.3		0.9877		4.87923
MuLV 0_sCD4 2G12 0.152	20.6		0		0		1
BaL.01 80.0_sCD4 2G12 0.152	189		168.4		0.85309		9.17476
BaL.01 20.0_sCD4 2G12 0.152	202		181.4		0.918946		9.80583
BaL.01 5.0_sCD4 2G12 0.152	218		197.4		1		10.5825
BaL.01 1.25_sCD4 2G12 0.152	208		187.4		0.949341		10.0971
BaL.01 0.3125_sCD4 2G12 0.152	211		190.4		0.964539		10.2427
BaL.01 0.0781_sCD4 2G12 0.152	214		193.4		0.979737		10.3883
BaL.01 0_sCD4 2G12 0.152	217		196.4		0.994934		10.534
MuLV 0_sCD4 2G12 0.457	20.3		0		0		1
BaL.01 80.0_sCD4 2G12 0.457	468		447.7		0.784475		23.0542
BaL.01 20.0_sCD4 2G12 0.457	496		475.7		0.833538		24.4335
BaL.01 5.0_sCD4 2G12 0.457	547		526.7		0.922902		26.9458
BaL.01 1.25_sCD4 2G12 0.457	591		570.7		1		29.1133
BaL.01 0.3125_sCD4 2G12 0.457	508		487.7		0.854565		25.0246
BaL.01 0.0781_sCD4 2G12 0.457	502		481.7		0.844051		24.7291
BaL.01 0_sCD4 2G12 0.457	511		490.7		0.859821		25.1724
MuLV 0_sCD4 2G12 1.37	19.5		0		0		1
BaL.01 80.0_sCD4 2G12 1.37	1154		1134.5		0.79754		59.1795
BaL.01 20.0_sCD4 2G12 1.37	1246		1226.5		0.862214		63.8974
BaL.01 5.0_sCD4 2G12 1.37	1301		1281.5		0.900879		66.7179
BaL.01 1.25_sCD4 2G12 1.37	1442		1422.5		1		73.9487
BaL.01 0.3125_sCD4 2G12 1.37	1260		1240.5		0.872056		64.6154
BaL.01 0.0781_sCD4 2G12 1.37	1317		1297.5		0.912127		67.5385
BaL.01 0_sCD4 2G12 1.37	1276		1256.5		0.883304		65.4359
MuLV 0_sCD4 2G12 4.12	19.5		0		0		1
BaL.01 80.0_sCD4 2G12 4.12	2731		2711.5		0.774825		140.051
BaL.01 20.0_sCD4 2G12 4.12	2875		2855.5		0.815974		147.436
BaL.01 5.0_sCD4 2G12 4.12	2976		2956.5		0.844835		152.615
BaL.01 1.25_sCD4 2G12 4.12	3212		3192.5		0.912273		164.718
BaL.01 0.3125_sCD4 2G12 4.12	3519		3499.5		1		180.462
BaL.01 0.0781_sCD4 2G12 4.12	3129		3109.5		0.888556		160.462
BaL.01 0_sCD4 2G12 4.12	3237		3217.5		0.919417		166
MuLV 0_sCD4 2G12 12.3	20		0		0		1
BaL.01 80.0_sCD4 2G12 12.3	4756		4736		0.685185		237.8
BaL.01 20.0_sCD4 2G12 12.3	4408		4388		0.634838		220.4
BaL.01 5.0_sCD4 2G12 12.3	4648		4628		0.66956		232.4
BaL.01 1.25_sCD4 2G12 12.3	5072		5052		0.730903		253.6
BaL.01 0.3125_sCD4 2G12 12.3	6273		6253		0.904659		313.65
BaL.01 0.0781_sCD4 2G12 12.3	6664		6644		0.961227		333.2
BaL.01 0_sCD4 2G12 12.3	6932		6912		1		346.6
MuLV 0_sCD4 2G12 37.0	21.1		0		0		1
BaL.01 80.0_sCD4 2G12 37.0	5589		5567.9		0.512467		264.882
BaL.01 20.0_sCD4 2G12 37.0	4665		4643.9		0.427422		221.09
BaL.01 5.0_sCD4 2G12 37.0	4812		4790.9		0.440952		228.057
BaL.01 1.25_sCD4 2G12 37.0	5719		5697.9		0.524432		271.043
BaL.01 0.3125_sCD4 2G12 37.0	9737		9715.9		0.894247		461.469
BaL.01 0.0781_sCD4 2G12 37.0	10194		10172.9		0.936309		483.128
BaL.01 0_sCD4 2G12 37.0	10886		10864.9		1		515.924
MuLV 0_sCD4 2G12 111	25		0		0		1
BaL.01 80.0_sCD4 2G12 111	5686		5661		0.451652		227.44
BaL.01 20.0_sCD4 2G12 111	4668		4643		0.370432		186.72
BaL.01 5.0_sCD4 2G12 111	4345		4320		0.344663		173.8
BaL.01 1.25_sCD4 2G12 111	5783		5758		0.45939		231.32
BaL.01 0.3125_sCD4 2G12 111	11379		11354		0.905856		455.16
BaL.01 0.0781_sCD4 2G12 111	12538		12513		0.998325		501.52
BaL.01 0_sCD4 2G12 111	12559		12534		1		502.36
MuLV 0_sCD4 2G12 333	31.5		0		0		1
BaL.01 80.0_sCD4 2G12 333	4901		4869.5		0.446518		155.587
BaL.01 20.0_sCD4 2G12 333	3872		3840.5		0.352162		122.921
BaL.01 5.0_sCD4 2G12 333	3961		3929.5		0.360323		125.746
BaL.01 1.25_sCD4 2G12 333	5197		5165.5		0.47366		164.984
BaL.01 0.3125_sCD4 2G12 333	9782		9750.5		0.89409		310.54
BaL.01 0.0781_sCD4 2G12 333	10877		10845.5		0.994498		345.302
BaL.01 0_sCD4 2G12 333	10937		10905.5		1		347.206
MuLV 0_sCD4 2G12 1000	41.4		0		0		1
BaL.01 80.0_sCD4 2G12 1000	3940		3898.6		0.432428		95.1691
BaL.01 20.0_sCD4 2G12 1000	2936		2894.6		0.321066		70.9179
BaL.01 5.0_sCD4 2G12 1000	3077		3035.6		0.336705		74.3237
BaL.01 1.25_sCD4 2G12 1000	4333		4291.6		0.476019		104.662
BaL.01 0.3125_sCD4 2G12 1000	7536		7494.6		0.831292		182.029
BaL.01 0.0781_sCD4 2G12 1000	9057		9015.6		1		218.768
BaL.01 0_sCD4 2G12 1000	9008		8966.6		0.994565		217.585
MuLV 0_sCD4 PGT128 0.006	22.6		0		0		1
BaL.01 80.0_sCD4 PGT128 0.006	172		149.4		0.323097		7.61062
BaL.01 20.0_sCD4 PGT128 0.006	387		364.4		0.788062		17.1239
BaL.01 5.0_sCD4 PGT128 0.006	485		462.4		1		21.4602
BaL.01 1.25_sCD4 PGT128 0.006	408		385.4		0.833478		18.0531
BaL.01 0.3125_sCD4 PGT128 0.006	310		287.4		0.62154		13.7168
BaL.01 0.0781_sCD4 PGT128 0.006	288		265.4		0.573962		12.7434
BaL.01 0_sCD4 PGT128 0.006	281		258.4		0.558824		12.4336
MuLV 0_sCD4 PGT128 0.017	22.2		0		0		1
BaL.01 80.0_sCD4 PGT128 0.017	213		190.8		0.339019		9.59459
BaL.01 20.0_sCD4 PGT128 0.017	446		423.8		0.753021		20.0901
BaL.01 5.0_sCD4 PGT128 0.017	585		562.8		1		26.3514
BaL.01 1.25_sCD4 PGT128 0.017	529		506.8		0.900498		23.8288
BaL.01 0.3125_sCD4 PGT128 0.017	364		341.8		0.607321		16.3964
BaL.01 0.0781_sCD4 PGT128 0.017	348		325.8		0.578891		15.6757
BaL.01 0_sCD4 PGT128 0.017	324		301.8		0.536247		14.5946
MuLV 0_sCD4 PGT128 0.051	24.5		0		0		1
BaL.01 80.0_sCD4 PGT128 0.051	319		294.5		0.341449		13.0204
BaL.01 20.0_sCD4 PGT128 0.051	694		669.5		0.776232		28.3265
BaL.01 5.0_sCD4 PGT128 0.051	887		862.5		1		36.2041
BaL.01 1.25_sCD4 PGT128 0.051	745		720.5		0.835362		30.4082
BaL.01 0.3125_sCD4 PGT128 0.051	596		571.5		0.662609		24.3265
BaL.01 0.0781_sCD4 PGT128 0.051	498		473.5		0.548986		20.3265
BaL.01 0_sCD4 PGT128 0.051	507		482.5		0.55942		20.6939
MuLV 0_sCD4 PGT128 0.152	24.1		0		0		1
BaL.01 80.0_sCD4 PGT128 0.152	507		482.9		0.325426		21.0373
BaL.01 20.0_sCD4 PGT128 0.152	1130		1105.9		0.745266		46.888
BaL.01 5.0_sCD4 PGT128 0.152	1508		1483.9		1		62.5726
BaL.01 1.25_sCD4 PGT128 0.152	1422		1397.9		0.942045		59.0041
BaL.01 0.3125_sCD4 PGT128 0.152	976		951.9		0.641485		40.4979
BaL.01 0.0781_sCD4 PGT128 0.152	869		844.9		0.569378		36.0581
BaL.01 0_sCD4 PGT128 0.152	860		835.9		0.563313		35.6846
MuLV 0_sCD4 PGT128 0.457	24		0		0		1
BaL.01 80.0_sCD4 PGT128 0.457	959		935		0.322414		39.9583
BaL.01 20.0_sCD4 PGT128 0.457	2135		2111		0.727931		88.9583
BaL.01 5.0_sCD4 PGT128 0.457	2924		2900		1		121.833
BaL.01 1.25_sCD4 PGT128 0.457	2778		2754		0.949655		115.75
BaL.01 0.3125_sCD4 PGT128 0.457	2160		2136		0.736552		90
BaL.01 0.0781_sCD4 PGT128 0.457	1908		1884		0.649655		79.5
BaL.01 0_sCD4 PGT128 0.457	1839		1815		0.625862		76.625
MuLV 0_sCD4 PGT128 1.37	31.1		0		0		1
BaL.01 80.0_sCD4 PGT128 1.37	2122		2090.9		0.345609		68.2315
BaL.01 20.0_sCD4 PGT128 1.37	4176		4144.9		0.685119		134.277
BaL.01 5.0_sCD4 PGT128 1.37	5463		5431.9		0.89785		175.659
BaL.01 1.25_sCD4 PGT128 1.37	6081		6049.9		1		195.531
BaL.01 0.3125_sCD4 PGT128 1.37	4929		4897.9		0.809584		158.489
BaL.01 0.0781_sCD4 PGT128 1.37	4759		4727.9		0.781484		153.023
BaL.01 0_sCD4 PGT128 1.37	4483		4451.9		0.735863		144.148
MuLV 0_sCD4 PGT128 4.12	37.4		0		0		1
BaL.01 80.0_sCD4 PGT128 4.12	4258		4220.6		0.439985		113.85
BaL.01 20.0_sCD4 PGT128 4.12	6599		6561.6		0.684027		176.444
BaL.01 5.0_sCD4 PGT128 4.12	8404		8366.6		0.872193		224.706
BaL.01 1.25_sCD4 PGT128 4.12	9630		9592.6		1		257.487
BaL.01 0.3125_sCD4 PGT128 4.12	9477		9439.6		0.98405		253.396
BaL.01 0.0781_sCD4 PGT128 4.12	9309		9271.6		0.966537		248.904
BaL.01 0_sCD4 PGT128 4.12	9474		9436.6		0.983737		253.316
MuLV 0_sCD4 PGT128 12.3	65.7		0		0		1
BaL.01 80.0_sCD4 PGT128 12.3	6817		6751.3		0.480373		103.76
BaL.01 20.0_sCD4 PGT128 12.3	8830		8764.3		0.623603		134.399
BaL.01 5.0_sCD4 PGT128 12.3	11054		10988.3		0.781846		168.25
BaL.01 1.25_sCD4 PGT128 12.3	12527		12461.3		0.886654		190.67
BaL.01 0.3125_sCD4 PGT128 12.3	14120		14054.3		1		214.916
BaL.01 0.0781_sCD4 PGT128 12.3	13198		13132.3		0.934397		200.883
BaL.01 0_sCD4 PGT128 12.3	13604		13538.3		0.963285		207.062
MuLV 0_sCD4 PGT128 37.0	188		0		0		1
BaL.01 80.0_sCD4 PGT128 37.0	9380		9192		0.595877		49.8936
BaL.01 20.0_sCD4 PGT128 37.0	10964		10776		0.698561		58.3191
BaL.01 5.0_sCD4 PGT128 37.0	13391		13203		0.855893		71.2287
BaL.01 1.25_sCD4 PGT128 37.0	15173		14985		0.971412		80.7074
BaL.01 0.3125_sCD4 PGT128 37.0	15138		14950		0.969143		80.5213
BaL.01 0.0781_sCD4 PGT128 37.0	15614		15426		1		83.0532
BaL.01 0_sCD4 PGT128 37.0	15481		15293		0.991378		82.3457
MuLV 0_sCD4 PGT128 111	561		0		0		1
BaL.01 80.0_sCD4 PGT128 111	12240		11679		0.773137		21.8182
BaL.01 20.0_sCD4 PGT128 111	13672		13111		0.867933		24.3708
BaL.01 5.0_sCD4 PGT128 111	14922		14361		0.950682		26.5989
BaL.01 1.25_sCD4 PGT128 111	15667		15106		1		27.9269
BaL.01 0.3125_sCD4 PGT128 111	15420		14859		0.983649		27.4866
BaL.01 0.0781_sCD4 PGT128 111	15618		15057		0.996756		27.8396
BaL.01 0_sCD4 PGT128 111	15534		14973		0.991196		27.6898
MuLV 0_sCD4 PGT128 333	2739		0		0		1
BaL.01 80.0_sCD4 PGT128 333	16534		13795		0.963203		6.03651
BaL.01 20.0_sCD4 PGT128 333	16221		13482		0.941349		5.92223
BaL.01 5.0_sCD4 PGT128 333	16402		13663		0.953987		5.98832
BaL.01 1.25_sCD4 PGT128 333	16825		14086		0.983522		6.14275
BaL.01 0.3125_sCD4 PGT128 333	16590		13851		0.967114		6.05696
BaL.01 0.0781_sCD4 PGT128 333	17061		14322		1		6.22892
BaL.01 0_sCD4 PGT128 333	16863		14124		0.986175		6.15663
MuLV 0_sCD4 PGT128 1000	9442		0		0		1
BaL.01 80.0_sCD4 PGT128 1000	22312		12870		1		2.36306
BaL.01 20.0_sCD4 PGT128 1000	19171		9729		0.755944		2.0304
BaL.01 5.0_sCD4 PGT128 1000	19261		9819		0.762937		2.03993
BaL.01 1.25_sCD4 PGT128 1000	19425		9983		0.77568		2.0573
BaL.01 0.3125_sCD4 PGT128 1000	18900		9458		0.734887		2.00169
BaL.01 0.0781_sCD4 PGT128 1000	19193		9751		0.757653		2.03273
BaL.01 0_sCD4 PGT128 1000	19613		10171		0.790287		2.07721
MuLV 0_sCD4 PGT121 0.006	25		0		0		1
BaL.01 80.0_sCD4 PGT121 0.006	33.8		8.8		0.122222		1.352
BaL.01 20.0_sCD4 PGT121 0.006	40.7		15.7		0.218056		1.628
BaL.01 5.0_sCD4 PGT121 0.006	51.1		26.1		0.3625		2.044
BaL.01 1.25_sCD4 PGT121 0.006	73.4		48.4		0.672222		2.936
BaL.01 0.3125_sCD4 PGT121 0.006	95.2		70.2		0.975		3.808
BaL.01 0.0781_sCD4 PGT121 0.006	97		72		1		3.88
BaL.01 0_sCD4 PGT121 0.006	96.8		71.8		0.997222		3.872
MuLV 0_sCD4 PGT121 0.017	20.5		0		0		1
BaL.01 80.0_sCD4 PGT121 0.017	36.3		15.8		0.13112		1.77073
BaL.01 20.0_sCD4 PGT121 0.017	47.5		27		0.224066		2.31707
BaL.01 5.0_sCD4 PGT121 0.017	66.6		46.1		0.382573		3.24878
BaL.01 1.25_sCD4 PGT121 0.017	97.8		77.3		0.641494		4.77073
BaL.01 0.3125_sCD4 PGT121 0.017	141		120.5		1		6.87805
BaL.01 0.0781_sCD4 PGT121 0.017	135		114.5		0.950207		6.58537
BaL.01 0_sCD4 PGT121 0.017	140		119.5		0.991701		6.82927
MuLV 0_sCD4 PGT121 0.051	21		0		0		1
BaL.01 80.0_sCD4 PGT121 0.051	38.9		17.9		0.0932292		1.85238
BaL.01 20.0_sCD4 PGT121 0.051	59.5		38.5		0.200521		2.83333
BaL.01 5.0_sCD4 PGT121 0.051	85.5		64.5		0.335938		4.07143
BaL.01 1.25_sCD4 PGT121 0.051	143		122		0.635417		6.80952
BaL.01 0.3125_sCD4 PGT121 0.051	213		192		1		10.1429
BaL.01 0.0781_sCD4 PGT121 0.051	212		191		0.994792		10.0952
BaL.01 0_sCD4 PGT121 0.051	208		187		0.973958		9.90476
MuLV 0_sCD4 PGT121 0.152	21.2		0		0		1
BaL.01 80.0_sCD4 PGT121 0.152	52.6		31.4		0.083778		2.48113
BaL.01 20.0_sCD4 PGT121 0.152	90.5		69.3		0.184899		4.26887
BaL.01 5.0_sCD4 PGT121 0.152	149		127.8		0.340982		7.0283
BaL.01 1.25_sCD4 PGT121 0.152	263		241.8		0.645144		12.4057
BaL.01 0.3125_sCD4 PGT121 0.152	396		374.8		1		18.6792
BaL.01 0.0781_sCD4 PGT121 0.152	380		358.8		0.957311		17.9245
BaL.01 0_sCD4 PGT121 0.152	378		356.8		0.951974		17.8302
MuLV 0_sCD4 PGT121 0.457	25.2		0		0		1
BaL.01 80.0_sCD4 PGT121 0.457	79		53.8		0.0693478		3.13492
BaL.01 20.0_sCD4 PGT121 0.457	160		134.8		0.173756		6.34921
BaL.01 5.0_sCD4 PGT121 0.457	285		259.8		0.33488		11.3095
BaL.01 1.25_sCD4 PGT121 0.457	485		459.8		0.592679		19.246
BaL.01 0.3125_sCD4 PGT121 0.457	801		775.8		1		31.7857
BaL.01 0.0781_sCD4 PGT121 0.457	758		732.8		0.944573		30.0794
BaL.01 0_sCD4 PGT121 0.457	773		747.8		0.963908		30.6746
MuLV 0_sCD4 PGT121 1.37	31.4		0		0		1
BaL.01 80.0_sCD4 PGT121 1.37	166		134.6		0.0768002		5.28662
BaL.01 20.0_sCD4 PGT121 1.37	388		356.6		0.203469		12.3567
BaL.01 5.0_sCD4 PGT121 1.37	599		567.6		0.323862		19.0764
BaL.01 1.25_sCD4 PGT121 1.37	1073		1041.6		0.594317		34.172
BaL.01 0.3125_sCD4 PGT121 1.37	1784		1752.6		1		56.8153
BaL.01 0.0781_sCD4 PGT121 1.37	1741		1709.6		0.975465		55.4459
BaL.01 0_sCD4 PGT121 1.37	1694		1662.6		0.948648		53.949
MuLV 0_sCD4 PGT121 4.12	52.3		0		0		1
BaL.01 80.0_sCD4 PGT121 4.12	357		304.7		0.0927917		6.826
BaL.01 20.0_sCD4 PGT121 4.12	822		769.7		0.2344		15.717
BaL.01 5.0_sCD4 PGT121 4.12	1414		1361.7		0.414685		27.0363
BaL.01 1.25_sCD4 PGT121 4.12	2409		2356.7		0.717697		46.0612
BaL.01 0.3125_sCD4 PGT121 4.12	3158		3105.7		0.945793		60.3824
BaL.01 0.0781_sCD4 PGT121 4.12	3336		3283.7		1		63.7859
BaL.01 0_sCD4 PGT121 4.12	3148		3095.7		0.942748		60.1912
MuLV 0_sCD4 PGT121 12.3	110		0		0		1
BaL.01 80.0_sCD4 PGT121 12.3	763		653		0.132133		6.93636
BaL.01 20.0_sCD4 PGT121 12.3	1760		1650		0.333873		16
BaL.01 5.0_sCD4 PGT121 12.3	2914		2804		0.567382		26.4909
BaL.01 1.25_sCD4 PGT121 12.3	4042		3932		0.795629		36.7455
BaL.01 0.3125_sCD4 PGT121 12.3	4991		4881		0.987657		45.3727
BaL.01 0.0781_sCD4 PGT121 12.3	5052		4942		1		45.9273
BaL.01 0_sCD4 PGT121 12.3	4973		4863		0.984015		45.2091
MuLV 0_sCD4 PGT121 37.0	287		0		0		1
BaL.01 80.0_sCD4 PGT121 37.0	1733		1446		0.239127		6.03833
BaL.01 20.0_sCD4 PGT121 37.0	3294		3007		0.497271		11.4774
BaL.01 5.0_sCD4 PGT121 37.0	4494		4207		0.695717		15.6585
BaL.01 1.25_sCD4 PGT121 37.0	5942		5655		0.935174		20.7038
BaL.01 0.3125_sCD4 PGT121 37.0	6334		6047		1		22.0697
BaL.01 0.0781_sCD4 PGT121 37.0	6247		5960		0.985613		21.7666
BaL.01 0_sCD4 PGT121 37.0	6291		6004		0.992889		21.9199
MuLV 0_sCD4 PGT121 111	709		0		0		1
BaL.01 80.0_sCD4 PGT121 111	3186		2477		0.402699		4.49365
BaL.01 20.0_sCD4 PGT121 111	4523		3814		0.620062		6.37941
BaL.01 5.0_sCD4 PGT121 111	5819		5110		0.830759		8.20733
BaL.01 1.25_sCD4 PGT121 111	6609		5900		0.959194		9.32158
BaL.01 0.3125_sCD4 PGT121 111	6638		5929		0.963908		9.36248
BaL.01 0.0781_sCD4 PGT121 111	6860		6151		1		9.6756
BaL.01 0_sCD4 PGT121 111	6191		5482		0.891237		8.73202
MuLV 0_sCD4 PGT121 333	2039		0		0		1
BaL.01 80.0_sCD4 PGT121 333	4347		2308		0.465135		2.13193
BaL.01 20.0_sCD4 PGT121 333	5327		3288		0.662636		2.61256
BaL.01 5.0_sCD4 PGT121 333	6232		4193		0.845022		3.0564
BaL.01 1.25_sCD4 PGT121 333	6639		4600		0.927046		3.25601
BaL.01 0.3125_sCD4 PGT121 333	7001		4962		1		3.43355
BaL.01 0.0781_sCD4 PGT121 333	6756		4717		0.950625		3.31339
BaL.01 0_sCD4 PGT121 333	6322		4283		0.86316		3.10054
MuLV 0_sCD4 PGT121 1000	8843		0		0		1
BaL.01 80.0_sCD4 PGT121 1000	7423		-1420		-0.359039		0.839421
BaL.01 20.0_sCD4 PGT121 1000	11378		2535		0.640961		1.28667
BaL.01 5.0_sCD4 PGT121 1000	12798		3955		1		1.44725
BaL.01 1.25_sCD4 PGT121 1000	12115		3272		0.827307		1.37001
BaL.01 0.3125_sCD4 PGT121 1000	11221		2378		0.601264		1.26891
BaL.01 0.0781_sCD4 PGT121 1000	10401		1558		0.393932		1.17618
BaL.01 0_sCD4 PGT121 1000	10299		1456		0.368142		1.16465
MuLV 0_sCD4 PGT135 0.006	22.9		0		0		1
BaL.01 80.0_sCD4 PGT135 0.006	470		447.1		0.701774		20.524
BaL.01 20.0_sCD4 PGT135 0.006	604		581.1		0.912102		26.3755
BaL.01 5.0_sCD4 PGT135 0.006	660		637.1		1		28.821
BaL.01 1.25_sCD4 PGT135 0.006	514		491.1		0.770837		22.4454
BaL.01 0.3125_sCD4 PGT135 0.006	241		218.1		0.342332		10.524
BaL.01 0.0781_sCD4 PGT135 0.006	142		119.1		0.186941		6.20087
BaL.01 0_sCD4 PGT135 0.006	109		86.1		0.135144		4.75983
MuLV 0_sCD4 PGT135 0.017	22.5		0		0		1
BaL.01 80.0_sCD4 PGT135 0.017	521		498.5		0.740163		23.1556
BaL.01 20.0_sCD4 PGT135 0.017	661		638.5		0.948033		29.3778
BaL.01 5.0_sCD4 PGT135 0.017	696		673.5		1		30.9333
BaL.01 1.25_sCD4 PGT135 0.017	552		529.5		0.786192		24.5333
BaL.01 0.3125_sCD4 PGT135 0.017	267		244.5		0.363029		11.8667
BaL.01 0.0781_sCD4 PGT135 0.017	151		128.5		0.190794		6.71111
BaL.01 0_sCD4 PGT135 0.017	116		93.5		0.138827		5.15556
MuLV 0_sCD4 PGT135 0.051	22.8		0		0		1
BaL.01 80.0_sCD4 PGT135 0.051	691		668.2		0.685896		30.307
BaL.01 20.0_sCD4 PGT135 0.051	892		869.2		0.892219		39.1228
BaL.01 5.0_sCD4 PGT135 0.051	997		974.2		1		43.7281
BaL.01 1.25_sCD4 PGT135 0.051	765		742.2		0.761856		33.5526
BaL.01 0.3125_sCD4 PGT135 0.051	366		343.2		0.352289		16.0526
BaL.01 0.0781_sCD4 PGT135 0.051	197		174.2		0.178813		8.64035
BaL.01 0_sCD4 PGT135 0.051	143		120.2		0.123383		6.27193
MuLV 0_sCD4 PGT135 0.152	22.2		0		0		1
BaL.01 80.0_sCD4 PGT135 0.152	1119		1096.8		0.66927		50.4054
BaL.01 20.0_sCD4 PGT135 0.152	1538		1515.8		0.924945		69.2793
BaL.01 5.0_sCD4 PGT135 0.152	1661		1638.8		1		74.8198
BaL.01 1.25_sCD4 PGT135 0.152	1289		1266.8		0.773005		58.0631
BaL.01 0.3125_sCD4 PGT135 0.152	583		560.8		0.342202		26.2613
BaL.01 0.0781_sCD4 PGT135 0.152	317		294.8		0.179888		14.2793
BaL.01 0_sCD4 PGT135 0.152	222		199.8		0.121918		10
MuLV 0_sCD4 PGT135 0.457	22.8		0		0		1
BaL.01 80.0_sCD4 PGT135 0.457	2139		2116.2		0.634505		93.8158
BaL.01 20.0_sCD4 PGT135 0.457	2877		2854.2		0.855781		126.184
BaL.01 5.0_sCD4 PGT135 0.457	3358		3335.2		1		147.281
BaL.01 1.25_sCD4 PGT135 0.457	2674		2651.2		0.794915		117.281
BaL.01 0.3125_sCD4 PGT135 0.457	1174		1151.2		0.345167		51.4912
BaL.01 0.0781_sCD4 PGT135 0.457	656		633.2		0.189854		28.7719
BaL.01 0_sCD4 PGT135 0.457	446		423.2		0.126889		19.5614
MuLV 0_sCD4 PGT135 1.37	24.5		0		0		1
BaL.01 80.0_sCD4 PGT135 1.37	3907		3882.5		0.646168		159.469
BaL.01 20.0_sCD4 PGT135 1.37	5530		5505.5		0.916285		225.714
BaL.01 5.0_sCD4 PGT135 1.37	6033		6008.5		1		246.245
BaL.01 1.25_sCD4 PGT135 1.37	5608		5583.5		0.929267		228.898
BaL.01 0.3125_sCD4 PGT135 1.37	2780		2755.5		0.4586		113.469
BaL.01 0.0781_sCD4 PGT135 1.37	1449		1424.5		0.237081		59.1429
BaL.01 0_sCD4 PGT135 1.37	990		965.5		0.160689		40.4082
MuLV 0_sCD4 PGT135 4.12	27.5		0		0		1
BaL.01 80.0_sCD4 PGT135 4.12	6417		6389.5		0.687598		233.345
BaL.01 20.0_sCD4 PGT135 4.12	8450		8422.5		0.906376		307.273
BaL.01 5.0_sCD4 PGT135 4.12	9320		9292.5		1		338.909
BaL.01 1.25_sCD4 PGT135 4.12	9082		9054.5		0.974388		330.255
BaL.01 0.3125_sCD4 PGT135 4.12	5277		5249.5		0.564918		191.891
BaL.01 0.0781_sCD4 PGT135 4.12	3063		3035.5		0.326661		111.382
BaL.01 0_sCD4 PGT135 4.12	2394		2366.5		0.254668		87.0545
MuLV 0_sCD4 PGT135 12.3	38.5		0		0		1
BaL.01 80.0_sCD4 PGT135 12.3	7926		7887.5		0.751799		205.87
BaL.01 20.0_sCD4 PGT135 12.3	9987		9948.5		0.948244		259.403
BaL.01 5.0_sCD4 PGT135 12.3	9943		9904.5		0.94405		258.26
BaL.01 1.25_sCD4 PGT135 12.3	10530		10491.5		1		273.506
BaL.01 0.3125_sCD4 PGT135 12.3	7960		7921.5		0.75504		206.753
BaL.01 0.0781_sCD4 PGT135 12.3	6337		6298.5		0.600343		164.597
BaL.01 0_sCD4 PGT135 12.3	4903		4864.5		0.463661		127.351
MuLV 0_sCD4 PGT135 37.0	69.6		0		0		1
BaL.01 80.0_sCD4 PGT135 37.0	8906		8836.4		0.802186		127.96
BaL.01 20.0_sCD4 PGT135 37.0	10229		10159.4		0.922291		146.968
BaL.01 5.0_sCD4 PGT135 37.0	10760		10690.4		0.970496		154.598
BaL.01 1.25_sCD4 PGT135 37.0	11085		11015.4		1		159.267
BaL.01 0.3125_sCD4 PGT135 37.0	10703		10633.4		0.965321		153.779
BaL.01 0.0781_sCD4 PGT135 37.0	9225		9155.4		0.831145		132.543
BaL.01 0_sCD4 PGT135 37.0	8511		8441.4		0.766327		122.284
MuLV 0_sCD4 PGT135 111	188		0		0		1
BaL.01 80.0_sCD4 PGT135 111	9628		9440		0.830182		51.2128
BaL.01 20.0_sCD4 PGT135 111	10858		10670		0.938352		57.7553
BaL.01 5.0_sCD4 PGT135 111	10462		10274		0.903527		55.6489
BaL.01 1.25_sCD4 PGT135 111	11559		11371		1		61.484
BaL.01 0.3125_sCD4 PGT135 111	11221		11033		0.970275		59.6862
BaL.01 0.0781_sCD4 PGT135 111	11037		10849		0.954094		58.7074
BaL.01 0_sCD4 PGT135 111	10643		10455		0.919444		56.6117
MuLV 0_sCD4 PGT135 333	479		0		0		1
BaL.01 80.0_sCD4 PGT135 333	9257		8778		0.870574		19.3257
BaL.01 20.0_sCD4 PGT135 333	10562		10083		1		22.0501
BaL.01 5.0_sCD4 PGT135 333	9988		9509		0.943072		20.8518
BaL.01 1.25_sCD4 PGT135 333	10387		9908		0.982644		21.6848
BaL.01 0.3125_sCD4 PGT135 333	10106		9627		0.954775		21.0981
BaL.01 0.0781_sCD4 PGT135 333	9712		9233		0.9157		20.2756
BaL.01 0_sCD4 PGT135 333	10048		9569		0.949023		20.977
MuLV 0_sCD4 PGT135 1000	772		0		0		1
BaL.01 80.0_sCD4 PGT135 1000	8951		8179		0.972186		11.5946
BaL.01 20.0_sCD4 PGT135 1000	9185		8413		1		11.8977
BaL.01 5.0_sCD4 PGT135 1000	8270		7498		0.89124		10.7124
BaL.01 1.25_sCD4 PGT135 1000	8660		7888		0.937597		11.2176
BaL.01 0.3125_sCD4 PGT135 1000	7691		6919		0.822418		9.96244
BaL.01 0.0781_sCD4 PGT135 1000	7199		6427		0.763937		9.32513
BaL.01 0_sCD4 PGT135 1000	7349		6577		0.781766		9.51943
MuLV 0_sCD4 PGT151 0.006	20.8		0		0		1
BaL.01 80.0_sCD4 PGT151 0.006	29.1		8.3		0.256966		1.39904
BaL.01 20.0_sCD4 PGT151 0.006	29.6		8.8		0.272446		1.42308
BaL.01 5.0_sCD4 PGT151 0.006	33		12.2		0.377709		1.58654
BaL.01 1.25_sCD4 PGT151 0.006	37.3		16.5		0.510836		1.79327
BaL.01 0.3125_sCD4 PGT151 0.006	47.7		26.9		0.832817		2.29327
BaL.01 0.0781_sCD4 PGT151 0.006	53.1		32.3		1		2.55288
BaL.01 0_sCD4 PGT151 0.006	50.7		29.9		0.925697		2.4375
MuLV 0_sCD4 PGT151 0.017	27.9		0		0		1
BaL.01 80.0_sCD4 PGT151 0.017	30.8		2.9		0.0723192		1.10394
BaL.01 20.0_sCD4 PGT151 0.017	32.5		4.6		0.114713		1.16487
BaL.01 5.0_sCD4 PGT151 0.017	36.6		8.7		0.216958		1.31183
BaL.01 1.25_sCD4 PGT151 0.017	46.9		19		0.473815		1.681
BaL.01 0.3125_sCD4 PGT151 0.017	64.4		36.5		0.910224		2.30824
BaL.01 0.0781_sCD4 PGT151 0.017	68		40.1		1		2.43728
BaL.01 0_sCD4 PGT151 0.017	67		39.1		0.975062		2.40143
MuLV 0_sCD4 PGT151 0.051	20.3		0		0		1
BaL.01 80.0_sCD4 PGT151 0.051	35.3		15		0.148957		1.73892
BaL.01 20.0_sCD4 PGT151 0.051	39.2		18.9		0.187686		1.93103
BaL.01 5.0_sCD4 PGT151 0.051	46.5		26.2		0.260179		2.29064
BaL.01 1.25_sCD4 PGT151 0.051	60.7		40.4		0.401192		2.99015
BaL.01 0.3125_sCD4 PGT151 0.051	99.6		79.3		0.787488		4.9064
BaL.01 0.0781_sCD4 PGT151 0.051	121		100.7		1		5.96059
BaL.01 0_sCD4 PGT151 0.051	116		95.7		0.950348		5.71429
MuLV 0_sCD4 PGT151 0.152	20		0		0		1
BaL.01 80.0_sCD4 PGT151 0.152	47.5		27.5		0.111789		2.375
BaL.01 20.0_sCD4 PGT151 0.152	55.7		35.7		0.145122		2.785
BaL.01 5.0_sCD4 PGT151 0.152	75.1		55.1		0.223984		3.755
BaL.01 1.25_sCD4 PGT151 0.152	124		104		0.422764		6.2
BaL.01 0.3125_sCD4 PGT151 0.152	201		181		0.735772		10.05
BaL.01 0.0781_sCD4 PGT151 0.152	266		246		1		13.3
BaL.01 0_sCD4 PGT151 0.152	246		226		0.918699		12.3
MuLV 0_sCD4 PGT151 0.457	20.6		0		0		1
BaL.01 80.0_sCD4 PGT151 0.457	79.7		59.1		0.101477		3.86893
BaL.01 20.0_sCD4 PGT151 0.457	103		82.4		0.141484		5
BaL.01 5.0_sCD4 PGT151 0.457	148		127.4		0.21875		7.18447
BaL.01 1.25_sCD4 PGT151 0.457	289		268.4		0.460852		14.0291
BaL.01 0.3125_sCD4 PGT151 0.457	531		510.4		0.876374		25.7767
BaL.01 0.0781_sCD4 PGT151 0.457	603		582.4		1		29.2718
BaL.01 0_sCD4 PGT151 0.457	602		581.4		0.998283		29.2233
MuLV 0_sCD4 PGT151 1.37	21.2		0		0		1
BaL.01 80.0_sCD4 PGT151 1.37	140		118.8		0.0889355		6.60377
BaL.01 20.0_sCD4 PGT151 1.37	218		196.8		0.147327		10.283
BaL.01 5.0_sCD4 PGT151 1.37	321		299.8		0.224435		15.1415
BaL.01 1.25_sCD4 PGT151 1.37	667		645.8		0.483456		31.4623
BaL.01 0.3125_sCD4 PGT151 1.37	1207		1185.8		0.887708		56.934
BaL.01 0.0781_sCD4 PGT151 1.37	1357		1335.8		1		64.0094
BaL.01 0_sCD4 PGT151 1.37	1328		1306.8		0.97829		62.6415
MuLV 0_sCD4 PGT151 4.12	23.7		0		0		1
BaL.01 80.0_sCD4 PGT151 4.12	288		264.3		0.112838		12.1519
BaL.01 20.0_sCD4 PGT151 4.12	422		398.3		0.170047		17.8059
BaL.01 5.0_sCD4 PGT151 4.12	720		696.3		0.297272		30.3797
BaL.01 1.25_sCD4 PGT151 4.12	1374		1350.3		0.576485		57.9747
BaL.01 0.3125_sCD4 PGT151 4.12	2208		2184.3		0.932545		93.1646
BaL.01 0.0781_sCD4 PGT151 4.12	2366		2342.3		1		99.8312
BaL.01 0_sCD4 PGT151 4.12	2306		2282.3		0.974384		97.2996
MuLV 0_sCD4 PGT151 12.3	29.2		0		0		1
BaL.01 80.0_sCD4 PGT151 12.3	621		591.8		0.180934		21.2671
BaL.01 20.0_sCD4 PGT151 12.3	948		918.8		0.28091		32.4658
BaL.01 5.0_sCD4 PGT151 12.3	1500		1470.8		0.449676		51.3699
BaL.01 1.25_sCD4 PGT151 12.3	2553		2523.8		0.771616		87.4315
BaL.01 0.3125_sCD4 PGT151 12.3	3233		3203.8		0.979516		110.719
BaL.01 0.0781_sCD4 PGT151 12.3	3300		3270.8		1		113.014
BaL.01 0_sCD4 PGT151 12.3	3240		3210.8		0.981656		110.959
MuLV 0_sCD4 PGT151 37.0	47.7		0		0		1
BaL.01 80.0_sCD4 PGT151 37.0	1259		1211.3		0.312408		26.3941
BaL.01 20.0_sCD4 PGT151 37.0	1950		1902.3		0.490625		40.8805
BaL.01 5.0_sCD4 PGT151 37.0	2780		2732.3		0.704691		58.2809
BaL.01 1.25_sCD4 PGT151 37.0	3498		3450.3		0.889872		73.3333
BaL.01 0.3125_sCD4 PGT151 37.0	3891		3843.3		0.991231		81.5723
BaL.01 0.0781_sCD4 PGT151 37.0	3925		3877.3		1		82.2851
BaL.01 0_sCD4 PGT151 37.0	3759		3711.3		0.957187		78.805
MuLV 0_sCD4 PGT151 111	129		0		0		1
BaL.01 80.0_sCD4 PGT151 111	2985		2856		0.663723		23.1395
BaL.01 20.0_sCD4 PGT151 111	3543		3414		0.7934		27.4651
BaL.01 5.0_sCD4 PGT151 111	4143		4014		0.932838		32.1163
BaL.01 1.25_sCD4 PGT151 111	4432		4303		1		34.3566
BaL.01 0.3125_sCD4 PGT151 111	4418		4289		0.996746		34.2481
BaL.01 0.0781_sCD4 PGT151 111	4414		4285		0.995817		34.2171
BaL.01 0_sCD4 PGT151 111	4205		4076		0.947246		32.5969
MuLV 0_sCD4 PGT151 333	554		0		0		1
BaL.01 80.0_sCD4 PGT151 333	5968		5414		0.97991		10.7726
BaL.01 20.0_sCD4 PGT151 333	6079		5525		1		10.9729
BaL.01 5.0_sCD4 PGT151 333	5812		5258		0.951674		10.491
BaL.01 1.25_sCD4 PGT151 333	5429		4875		0.882353		9.79964
BaL.01 0.3125_sCD4 PGT151 333	5523		4969		0.899367		9.96931
BaL.01 0.0781_sCD4 PGT151 333	5412		4858		0.879276		9.76895
BaL.01 0_sCD4 PGT151 333	4977		4423		0.800543		8.98375
MuLV 0_sCD4 PGT151 1000	8384		0		0		1
BaL.01 80.0_sCD4 PGT151 1000	15549		7165		1		1.8546
BaL.01 20.0_sCD4 PGT151 1000	13270		4886		0.681926		1.58278
BaL.01 5.0_sCD4 PGT151 1000	12136		3752		0.523657		1.44752
BaL.01 1.25_sCD4 PGT151 1000	12671		4287		0.598325		1.51133
BaL.01 0.3125_sCD4 PGT151 1000	11930		3546		0.494906		1.42295
BaL.01 0.0781_sCD4 PGT151 1000	11733		3349		0.467411		1.39945
BaL.01 0_sCD4 PGT151 1000	11179		2795		0.390091		1.33337
MuLV 0_sCD4 VRC34.01 0.006	24.1		0		0		1
BaL.01 80.0_sCD4 VRC34.01 0.006	88.8		64.7		1		3.68465
BaL.01 20.0_sCD4 VRC34.01 0.006	64.7		40.6		0.627512		2.68465
BaL.01 5.0_sCD4 VRC34.01 0.006	41.4		17.3		0.267388		1.71784
BaL.01 1.25_sCD4 VRC34.01 0.006	34.5		10.4		0.160742		1.43154
BaL.01 0.3125_sCD4 VRC34.01 0.006	33.2		9.1		0.140649		1.37759
BaL.01 0.0781_sCD4 VRC34.01 0.006	31.6		7.5		0.11592		1.3112
BaL.01 0_sCD4 VRC34.01 0.006	31.9		7.8		0.120556		1.32365
MuLV 0_sCD4 VRC34.01 0.017	20.7		0		0		1
BaL.01 80.0_sCD4 VRC34.01 0.017	132		111.3		1		6.37681
BaL.01 20.0_sCD4 VRC34.01 0.017	92.2		71.5		0.642408		4.45411
BaL.01 5.0_sCD4 VRC34.01 0.017	51.5		30.8		0.27673		2.48792
BaL.01 1.25_sCD4 VRC34.01 0.017	43.4		22.7		0.203953		2.09662
BaL.01 0.3125_sCD4 VRC34.01 0.017	36		15.3		0.137466		1.73913
BaL.01 0.0781_sCD4 VRC34.01 0.017	33.5		12.8		0.115004		1.61836
BaL.01 0_sCD4 VRC34.01 0.017	33.1		12.4		0.111411		1.59903
MuLV 0_sCD4 VRC34.01 0.051	20.4		0		0		1
BaL.01 80.0_sCD4 VRC34.01 0.051	219		198.6		1		10.7353
BaL.01 20.0_sCD4 VRC34.01 0.051	151		130.6		0.657603		7.40196
BaL.01 5.0_sCD4 VRC34.01 0.051	75.9		55.5		0.279456		3.72059
BaL.01 1.25_sCD4 VRC34.01 0.051	52.8		32.4		0.163142		2.58824
BaL.01 0.3125_sCD4 VRC34.01 0.051	41.8		21.4		0.107754		2.04902
BaL.01 0.0781_sCD4 VRC34.01 0.051	38.5		18.1		0.091138		1.88725
BaL.01 0_sCD4 VRC34.01 0.051	37.9		17.5		0.0881168		1.85784
MuLV 0_sCD4 VRC34.01 0.152	20.1		0		0		1
BaL.01 80.0_sCD4 VRC34.01 0.152	403		382.9		1		20.0498
BaL.01 20.0_sCD4 VRC34.01 0.152	276		255.9		0.668321		13.7313
BaL.01 5.0_sCD4 VRC34.01 0.152	135		114.9		0.300078		6.71642
BaL.01 1.25_sCD4 VRC34.01 0.152	92.4		72.3		0.188822		4.59701
BaL.01 0.3125_sCD4 VRC34.01 0.152	64.3		44.2		0.115435		3.199
BaL.01 0.0781_sCD4 VRC34.01 0.152	55.7		35.6		0.0929747		2.77114
BaL.01 0_sCD4 VRC34.01 0.152	51.5		31.4		0.0820057		2.56219
MuLV 0_sCD4 VRC34.01 0.457	20		0		0		1
BaL.01 80.0_sCD4 VRC34.01 0.457	760		740		1		38
BaL.01 20.0_sCD4 VRC34.01 0.457	544		524		0.708108		27.2
BaL.01 5.0_sCD4 VRC34.01 0.457	287		267		0.360811		14.35
BaL.01 1.25_sCD4 VRC34.01 0.457	183		163		0.22027		9.15
BaL.01 0.3125_sCD4 VRC34.01 0.457	118		98		0.132432		5.9
BaL.01 0.0781_sCD4 VRC34.01 0.457	104		84		0.113514		5.2
BaL.01 0_sCD4 VRC34.01 0.457	91.6		71.6		0.0967568		4.58
MuLV 0_sCD4 VRC34.01 1.37	20		0		0		1
BaL.01 80.0_sCD4 VRC34.01 1.37	1201		1181		1		60.05
BaL.01 20.0_sCD4 VRC34.01 1.37	973		953		0.806943		48.65
BaL.01 5.0_sCD4 VRC34.01 1.37	631		611		0.517358		31.55
BaL.01 1.25_sCD4 VRC34.01 1.37	408		388		0.328535		20.4
BaL.01 0.3125_sCD4 VRC34.01 1.37	298		278		0.235394		14.9
BaL.01 0.0781_sCD4 VRC34.01 1.37	237		217		0.183743		11.85
BaL.01 0_sCD4 VRC34.01 1.37	199		179		0.151566		9.95
MuLV 0_sCD4 VRC34.01 4.12	21.3		0		0		1
BaL.01 80.0_sCD4 VRC34.01 4.12	1762		1740.7		1		82.723
BaL.01 20.0_sCD4 VRC34.01 4.12	1510		1488.7		0.855231		70.892
BaL.01 5.0_sCD4 VRC34.01 4.12	1195		1173.7		0.674269		56.1033
BaL.01 1.25_sCD4 VRC34.01 4.12	923		901.7		0.51801		43.3333
BaL.01 0.3125_sCD4 VRC34.01 4.12	711		689.7		0.39622		33.3803
BaL.01 0.0781_sCD4 VRC34.01 4.12	575		553.7		0.31809		26.9953
BaL.01 0_sCD4 VRC34.01 4.12	481		459.7		0.264089		22.5822
MuLV 0_sCD4 VRC34.01 12.3	21.8		0		0		1
BaL.01 80.0_sCD4 VRC34.01 12.3	2550		2528.2		1		116.972
BaL.01 20.0_sCD4 VRC34.01 12.3	2451		2429.2		0.960842		112.431
BaL.01 5.0_sCD4 VRC34.01 12.3	2188		2166.2		0.856815		100.367
BaL.01 1.25_sCD4 VRC34.01 12.3	1967		1945.2		0.769401		90.2294
BaL.01 0.3125_sCD4 VRC34.01 12.3	1643		1621.2		0.641247		75.367
BaL.01 0.0781_sCD4 VRC34.01 12.3	1375		1353.2		0.535242		63.0734
BaL.01 0_sCD4 VRC34.01 12.3	1247		1225.2		0.484614		57.2018
MuLV 0_sCD4 VRC34.01 37.0	27.1		0		0		1
BaL.01 80.0_sCD4 VRC34.01 37.0	3831		3803.9		1		141.365
BaL.01 20.0_sCD4 VRC34.01 37.0	3788		3760.9		0.988696		139.779
BaL.01 5.0_sCD4 VRC34.01 37.0	3830		3802.9		0.999737		141.328
BaL.01 1.25_sCD4 VRC34.01 37.0	3572		3544.9		0.931912		131.808
BaL.01 0.3125_sCD4 VRC34.01 37.0	3129		3101.9		0.815453		115.461
BaL.01 0.0781_sCD4 VRC34.01 37.0	2773		2745.9		0.721864		102.325
BaL.01 0_sCD4 VRC34.01 37.0	2427		2399.9		0.630905		89.5572
MuLV 0_sCD4 VRC34.01 111	38.2		0		0		1
BaL.01 80.0_sCD4 VRC34.01 111	5190		5151.8		0.918193		135.864
BaL.01 20.0_sCD4 VRC34.01 111	5331		5292.8		0.943324		139.555
BaL.01 5.0_sCD4 VRC34.01 111	5649		5610.8		1		147.88
BaL.01 1.25_sCD4 VRC34.01 111	5637		5598.8		0.997861		147.565
BaL.01 0.3125_sCD4 VRC34.01 111	4314		4275.8		0.762066		112.932
BaL.01 0.0781_sCD4 VRC34.01 111	3699		3660.8		0.652456		96.8325
BaL.01 0_sCD4 VRC34.01 111	3435		3396.8		0.605404		89.9215
MuLV 0_sCD4 VRC34.01 333	64.5		0		0		1
BaL.01 80.0_sCD4 VRC34.01 333	5423		5358.5		1		84.0775
BaL.01 20.0_sCD4 VRC34.01 333	4850		4785.5		0.893067		75.1938
BaL.01 5.0_sCD4 VRC34.01 333	5187		5122.5		0.955958		80.4186
BaL.01 1.25_sCD4 VRC34.01 333	5034		4969.5		0.927405		78.0465
BaL.01 0.3125_sCD4 VRC34.01 333	2969		2904.5		0.542036		46.031
BaL.01 0.0781_sCD4 VRC34.01 333	2359		2294.5		0.428198		36.5736
BaL.01 0_sCD4 VRC34.01 333	1961		1896.5		0.353924		30.4031
MuLV 0_sCD4 VRC34.01 1000	121		0		0		1
BaL.01 80.0_sCD4 VRC34.01 1000	4310		4189		1		35.6198
BaL.01 20.0_sCD4 VRC34.01 1000	3592		3471		0.828599		29.686
BaL.01 5.0_sCD4 VRC34.01 1000	3850		3729		0.890189		31.8182
BaL.01 1.25_sCD4 VRC34.01 1000	3402		3281		0.783242		28.1157
BaL.01 0.3125_sCD4 VRC34.01 1000	1713		1592		0.380043		14.157
BaL.01 0.0781_sCD4 VRC34.01 1000	1303		1182		0.282168		10.7686
BaL.01 0_sCD4 VRC34.01 1000	1094		973		0.232275		9.04132
MuLV 0_sCD4 4E10 0.006	23		0		0		1
BaL.01 80.0_sCD4 4E10 0.006	144		121		0.883212		6.26087
BaL.01 20.0_sCD4 4E10 0.006	160		137		1		6.95652
BaL.01 5.0_sCD4 4E10 0.006	159		136		0.992701		6.91304
BaL.01 1.25_sCD4 4E10 0.006	138		115		0.839416		6
BaL.01 0.3125_sCD4 4E10 0.006	128		105		0.766423		5.56522
BaL.01 0.0781_sCD4 4E10 0.006	118		95		0.693431		5.13043
BaL.01 0_sCD4 4E10 0.006	116		93		0.678832		5.04348
MuLV 0_sCD4 4E10 0.017	22.5		0		0		1
BaL.01 80.0_sCD4 4E10 0.017	135		112.5		0.688073		6
BaL.01 20.0_sCD4 4E10 0.017	146		123.5		0.755352		6.48889
BaL.01 5.0_sCD4 4E10 0.017	186		163.5		1		8.26667
BaL.01 1.25_sCD4 4E10 0.017	168		145.5		0.889908		7.46667
BaL.01 0.3125_sCD4 4E10 0.017	142		119.5		0.730887		6.31111
BaL.01 0.0781_sCD4 4E10 0.017	112		89.5		0.547401		4.97778
BaL.01 0_sCD4 4E10 0.017	114		91.5		0.559633		5.06667
MuLV 0_sCD4 4E10 0.051	22.4		0		0		1
BaL.01 80.0_sCD4 4E10 0.051	195		172.6		0.940087		8.70536
BaL.01 20.0_sCD4 4E10 0.051	174		151.6		0.825708		7.76786
BaL.01 5.0_sCD4 4E10 0.051	206		183.6		1		9.19643
BaL.01 1.25_sCD4 4E10 0.051	198		175.6		0.956427		8.83929
BaL.01 0.3125_sCD4 4E10 0.051	176		153.6		0.836601		7.85714
BaL.01 0.0781_sCD4 4E10 0.051	152		129.6		0.705882		6.78571
BaL.01 0_sCD4 4E10 0.051	152		129.6		0.705882		6.78571
MuLV 0_sCD4 4E10 0.152	24.4		0		0		1
BaL.01 80.0_sCD4 4E10 0.152	266		241.6		0.923547		10.9016
BaL.01 20.0_sCD4 4E10 0.152	286		261.6		1		11.7213
BaL.01 5.0_sCD4 4E10 0.152	276		251.6		0.961774		11.3115
BaL.01 1.25_sCD4 4E10 0.152	259		234.6		0.896789		10.6148
BaL.01 0.3125_sCD4 4E10 0.152	221		196.6		0.751529		9.05738
BaL.01 0.0781_sCD4 4E10 0.152	182		157.6		0.602446		7.45902
BaL.01 0_sCD4 4E10 0.152	160		135.6		0.518349		6.55738
MuLV 0_sCD4 4E10 0.457	22.5		0		0		1
BaL.01 80.0_sCD4 4E10 0.457	316		293.5		0.704682		14.0444
BaL.01 20.0_sCD4 4E10 0.457	349		326.5		0.783914		15.5111
BaL.01 5.0_sCD4 4E10 0.457	439		416.5		1		19.5111
BaL.01 1.25_sCD4 4E10 0.457	375		352.5		0.846339		16.6667
BaL.01 0.3125_sCD4 4E10 0.457	311		288.5		0.692677		13.8222
BaL.01 0.0781_sCD4 4E10 0.457	280		257.5		0.618247		12.4444
BaL.01 0_sCD4 4E10 0.457	202		179.5		0.430972		8.97778
MuLV 0_sCD4 4E10 1.37	26		0		0		1
BaL.01 80.0_sCD4 4E10 1.37	514		488		0.853147		19.7692
BaL.01 20.0_sCD4 4E10 1.37	561		535		0.935315		21.5769
BaL.01 5.0_sCD4 4E10 1.37	598		572		1		23
BaL.01 1.25_sCD4 4E10 1.37	577		551		0.963287		22.1923
BaL.01 0.3125_sCD4 4E10 1.37	470		444		0.776224		18.0769
BaL.01 0.0781_sCD4 4E10 1.37	371		345		0.603147		14.2692
BaL.01 0_sCD4 4E10 1.37	307		281		0.491259		11.8077
MuLV 0_sCD4 4E10 4.12	35.3		0		0		1
BaL.01 80.0_sCD4 4E10 4.12	833		797.7		0.868292		23.5977
BaL.01 20.0_sCD4 4E10 4.12	839		803.7		0.874823		23.7677
BaL.01 5.0_sCD4 4E10 4.12	954		918.7		1		27.0255
BaL.01 1.25_sCD4 4E10 4.12	900		864.7		0.941221		25.4958
BaL.01 0.3125_sCD4 4E10 4.12	671		635.7		0.691956		19.0085
BaL.01 0.0781_sCD4 4E10 4.12	473		437.7		0.476434		13.3994
BaL.01 0_sCD4 4E10 4.12	430		394.7		0.429629		12.1813
MuLV 0_sCD4 4E10 12.3	57.5		0		0		1
BaL.01 80.0_sCD4 4E10 12.3	1274		1216.5		0.96128		22.1565
BaL.01 20.0_sCD4 4E10 12.3	1290		1232.5		0.973923		22.4348
BaL.01 5.0_sCD4 4E10 12.3	1323		1265.5		1		23.0087
BaL.01 1.25_sCD4 4E10 12.3	1279		1221.5		0.965231		22.2435
BaL.01 0.3125_sCD4 4E10 12.3	925		867.5		0.6855		16.087
BaL.01 0.0781_sCD4 4E10 12.3	737		679.5		0.536942		12.8174
BaL.01 0_sCD4 4E10 12.3	626		568.5		0.44923		10.887
MuLV 0_sCD4 4E10 37.0	160		0		0		1
BaL.01 80.0_sCD4 4E10 37.0	2158		1998		1		13.4875
BaL.01 20.0_sCD4 4E10 37.0	1829		1669		0.835335		11.4313
BaL.01 5.0_sCD4 4E10 37.0	1938		1778		0.88989		12.1125
BaL.01 1.25_sCD4 4E10 37.0	1723		1563		0.782282		10.7688
BaL.01 0.3125_sCD4 4E10 37.0	1376		1216		0.608609		8.6
BaL.01 0.0781_sCD4 4E10 37.0	1006		846		0.423423		6.2875
BaL.01 0_sCD4 4E10 37.0	1061		901		0.450951		6.63125
MuLV 0_sCD4 4E10 111	993		0		0		1
BaL.01 80.0_sCD4 4E10 111	3265		2272		1		3.28802
BaL.01 20.0_sCD4 4E10 111	3092		2099		0.923856		3.1138
BaL.01 5.0_sCD4 4E10 111	3043		2050		0.902289		3.06445
BaL.01 1.25_sCD4 4E10 111	3108		2115		0.930898		3.12991
BaL.01 0.3125_sCD4 4E10 111	2377		1384		0.609155		2.39376
BaL.01 0.0781_sCD4 4E10 111	1882		889		0.391285		1.89527
BaL.01 0_sCD4 4E10 111	1934		941		0.414173		1.94763
MuLV 0_sCD4 4E10 333	4338		0		0		1
BaL.01 80.0_sCD4 4E10 333	7576		3238		1		1.74643
BaL.01 20.0_sCD4 4E10 333	6707		2369		0.731624		1.5461
BaL.01 5.0_sCD4 4E10 333	6781		2443		0.754478		1.56316
BaL.01 1.25_sCD4 4E10 333	6327		1989		0.614268		1.45851
BaL.01 0.3125_sCD4 4E10 333	6080		1742		0.537986		1.40157
BaL.01 0.0781_sCD4 4E10 333	6178		1840		0.568252		1.42416
BaL.01 0_sCD4 4E10 333	5920		1582		0.488573		1.36468
MuLV 0_sCD4 4E10 1000	8260		0		0		1
BaL.01 80.0_sCD4 4E10 1000	11998		3738		1		1.45254
BaL.01 20.0_sCD4 4E10 1000	10638		2378		0.636169		1.28789
BaL.01 5.0_sCD4 4E10 1000	11070		2810		0.751739		1.34019
BaL.01 1.25_sCD4 4E10 1000	11001		2741		0.73328		1.33184
BaL.01 0.3125_sCD4 4E10 1000	10685		2425		0.648743		1.29358
BaL.01 0.0781_sCD4 4E10 1000	11217		2957		0.791065		1.35799
BaL.01 0_sCD4 4E10 1000	9901		1641		0.439005		1.19867

## Sheet: Fig 4, S7 Fig, S8 Fig
	Cells/Single Cells/Single Live Cells - APC | Mean (Comp-APC-A)
	raw MFI		bg subtracted MFI		relative MFI		signal/background
MN.3 80.0_sCD4 1-79	3819		3794		1		152.76
MN.3 20.0_sCD4 1-79	3539		3514		0.926199		141.56
MN.3 5.0_sCD4 1-79	3069		3044		0.802319		122.76
MN.3 1.25_sCD4 1-79	2819		2794		0.736426		112.76
MN.3 0.3125_sCD4 1-79	2874		2849		0.750923		114.96
MN.3 0.0781_sCD4 1-79	2907		2882		0.75962		116.28
MN.3 0_sCD4 1-79	3014		2989		0.787823		120.56
MuLV 0_sCD4 1-79	25		0				1
MN.3 80.0_sCD4 2G12	1409		1364.4		0.82721		31.5919
MN.3 20.0_sCD4 2G12	1485		1440.4		0.873287		33.296
MN.3 5.0_sCD4 2G12	1401		1356.4		0.82236		31.4126
MN.3 1.25_sCD4 2G12	1385		1340.4		0.812659		31.0538
MN.3 0.3125_sCD4 2G12	1513		1468.4		0.890263		33.9238
MN.3 0.0781_sCD4 2G12	1575		1530.4		0.927853		35.3139
MN.3 0_sCD4 2G12	1694		1649.4		1		37.9821
MuLV 0_sCD4 2G12	44.6		0				1
MN.3 80.0_sCD4 4B3	709		683.7		0.921801		28.0237
MN.3 20.0_sCD4 4B3	751		725.7		0.978428		29.6838
MN.3 5.0_sCD4 4B3	722		696.7		0.939329		28.5375
MN.3 1.25_sCD4 4B3	760		734.7		0.990562		30.0395
MN.3 0.3125_sCD4 4B3	741		715.7		0.964945		29.2885
MN.3 0.0781_sCD4 4B3	740		714.7		0.963597		29.249
MN.3 0_sCD4 4B3	767		741.7		1		30.3162
MuLV 0_sCD4 4B3	25.3		0				1
MN.3 80.0_sCD4 4E10	786		668		0.7687		6.66102
MN.3 20.0_sCD4 4E10	801		683		0.785961		6.78814
MN.3 5.0_sCD4 4E10	908		790		0.909091		7.69492
MN.3 1.25_sCD4 4E10	796		678		0.780207		6.74576
MN.3 0.3125_sCD4 4E10	877		759		0.873418		7.4322
MN.3 0.0781_sCD4 4E10	874		756		0.869965		7.40678
MN.3 0_sCD4 4E10	987		869		1		8.36441
MuLV 0_sCD4 4E10	118		0				1
MN.3 80.0_sCD4 10E8	1719		1079		0.894693		2.68594
MN.3 20.0_sCD4 10E8	1613		973		0.806799		2.52031
MN.3 5.0_sCD4 10E8	1541		901		0.747098		2.40781
MN.3 1.25_sCD4 10E8	1553		913		0.757048		2.42656
MN.3 0.3125_sCD4 10E8	1818		1178		0.976783		2.84063
MN.3 0.0781_sCD4 10E8	1645		1005		0.833333		2.57031
MN.3 0_sCD4 10E8	1846		1206		1		2.88437
MuLV 0_sCD4 10E8	640		0				1
MN.3 80.0_sCD4 17b	2925		2900.9		0.955532		121.369
MN.3 20.0_sCD4 17b	3060		3035.9		1		126.971
MN.3 5.0_sCD4 17b	2651		2626.9		0.865279		110
MN.3 1.25_sCD4 17b	2508		2483.9		0.818176		104.066
MN.3 0.3125_sCD4 17b	2122		2097.9		0.691031		88.0498
MN.3 0.0781_sCD4 17b	1610		1585.9		0.522382		66.805
MN.3 0_sCD4 17b	367		342.9		0.112948		15.2282
MuLV 0_sCD4 17b	24.1		0				1
MN.3 80.0_sCD4 35O22	639		0		0		0.838583
MN.3 20.0_sCD4 35O22	754		115		0.0987973		0.989501
MN.3 5.0_sCD4 35O22	952		313		0.2689		1.24934
MN.3 1.25_sCD4 35O22	1060		421		0.361684		1.39108
MN.3 0.3125_sCD4 35O22	1484		845		0.725945		1.94751
MN.3 0.0781_sCD4 35O22	1568		929		0.79811		2.05774
MN.3 0_sCD4 35O22	1803		1164		1		2.36614
MuLV 0_sCD4 35O22	762		123				1
MN.3 80.0_sCD4 48d	3993		3967.9		1		159.084
MN.3 20.0_sCD4 48d	3664		3638.9		0.917085		145.976
MN.3 5.0_sCD4 48d	2933		2907.9		0.732856		116.853
MN.3 1.25_sCD4 48d	2583		2557.9		0.644648		102.908
MN.3 0.3125_sCD4 48d	2316		2290.9		0.577358		92.2709
MN.3 0.0781_sCD4 48d	1946		1920.9		0.48411		77.5299
MN.3 0_sCD4 48d	1172		1146.9		0.289045		46.6932
MuLV 0_sCD4 48d	25.1		0				1
MN.3 80.0_sCD4 447-52D	5183		5150.2		0.993825		158.018
MN.3 20.0_sCD4 447-52D	5215		5182.2		1		158.994
MN.3 5.0_sCD4 447-52D	4620		4587.2		0.885184		140.854
MN.3 1.25_sCD4 447-52D	4485		4452.2		0.859133		136.738
MN.3 0.3125_sCD4 447-52D	4350		4317.2		0.833082		132.622
MN.3 0.0781_sCD4 447-52D	4066		4033.2		0.778279		123.963
MN.3 0_sCD4 447-52D	3882		3849.2		0.742773		118.354
MuLV 0_sCD4 447-52D	32.8		0				1
MN.3 80.0_sCD4 CD4_IgG2	665		446		0.284257		3.03653
MN.3 20.0_sCD4 CD4_IgG2	548		329		0.209688		2.50228
MN.3 5.0_sCD4 CD4_IgG2	637		418		0.266412		2.90868
MN.3 1.25_sCD4 CD4_IgG2	873		654		0.416826		3.9863
MN.3 0.3125_sCD4 CD4_IgG2	1274		1055		0.672403		5.81735
MN.3 0.0781_sCD4 CD4_IgG2	1525		1306		0.832377		6.96347
MN.3 0_sCD4 CD4_IgG2	1788		1569		1		8.16438
MuLV 0_sCD4 CD4_IgG2	219		0				1
MN.3 80.0_sCD4 PGDM1400	67.4		3.4		0.0330097		1.05313
MN.3 20.0_sCD4 PGDM1400	67.5		3.5		0.0339806		1.05469
MN.3 5.0_sCD4 PGDM1400	79.5		15.5		0.150485		1.24219
MN.3 1.25_sCD4 PGDM1400	75.6		11.6		0.112621		1.18125
MN.3 0.3125_sCD4 PGDM1400	105		41		0.398058		1.64062
MN.3 0.0781_sCD4 PGDM1400	137		73		0.708738		2.14062
MN.3 0_sCD4 PGDM1400	167		103		1		2.60938
MuLV 0_sCD4 PGDM1400	64		0				1
MN.3 80.0_sCD4 PGT121	85.8		0		0		0.635556
MN.3 20.0_sCD4 PGT121	110		24.2		0.0397242		0.814815
MN.3 5.0_sCD4 PGT121	150		64.2		0.105384		1.11111
MN.3 1.25_sCD4 PGT121	198		112.2		0.184176		1.46667
MN.3 0.3125_sCD4 PGT121	373		287.2		0.471438		2.76296
MN.3 0.0781_sCD4 PGT121	569		483.2		0.793171		4.21481
MN.3 0_sCD4 PGT121	695		609.2		1		5.14815
MuLV 0_sCD4 PGT121	135		49.2				1
MN.3 80.0_sCD4 PGT128	478		425.6		0.918033		9.12214
MN.3 20.0_sCD4 PGT128	483		430.6		0.928818		9.21756
MN.3 5.0_sCD4 PGT128	516		463.6		1		9.84733
MN.3 1.25_sCD4 PGT128	482		429.6		0.926661		9.19847
MN.3 0.3125_sCD4 PGT128	482		429.6		0.926661		9.19847
MN.3 0.0781_sCD4 PGT128	365		312.6		0.674288		6.96565
MN.3 0_sCD4 PGT128	132		79.6		0.1717		2.51908
MuLV 0_sCD4 PGT128	52.4		0				1
MN.3 80.0_sCD4 PGT135	3305		3262.1		0.886898		77.0396
MN.3 20.0_sCD4 PGT135	3391		3348.1		0.91028		79.0443
MN.3 5.0_sCD4 PGT135	3217		3174.1		0.862973		74.9883
MN.3 1.25_sCD4 PGT135	3317		3274.1		0.890161		77.3193
MN.3 0.3125_sCD4 PGT135	3359		3316.1		0.90158		78.2984
MN.3 0.0781_sCD4 PGT135	3646		3603.1		0.979609		84.9883
MN.3 0_sCD4 PGT135	3721		3678.1		1		86.7366
MuLV 0_sCD4 PGT135	42.9		0				1
MN.3 80.0_sCD4 PGT145	54.5		0		0		0.902318
MN.3 20.0_sCD4 PGT145	59.3		4.8		0.00868778		0.981788
MN.3 5.0_sCD4 PGT145	74.1		19.6		0.0354751		1.22682
MN.3 1.25_sCD4 PGT145	92		37.5		0.0678733		1.52318
MN.3 0.3125_sCD4 PGT145	233		178.5		0.323077		3.85762
MN.3 0.0781_sCD4 PGT145	416		361.5		0.654299		6.88742
MN.3 0_sCD4 PGT145	607		552.5		1		10.0497
MuLV 0_sCD4 PGT145	60.4		5.9				1
MN.3 80.0_sCD4 PGT151	39.3		5.8		0.266055		1.17313
MN.3 20.0_sCD4 PGT151	43.3		9.8		0.449541		1.29254
MN.3 5.0_sCD4 PGT151	43.6		10.1		0.463303		1.30149
MN.3 1.25_sCD4 PGT151	45		11.5		0.527523		1.34328
MN.3 0.3125_sCD4 PGT151	44.7		11.2		0.513761		1.33433
MN.3 0.0781_sCD4 PGT151	51.9		18.4		0.844037		1.54925
MN.3 0_sCD4 PGT151	55.3		21.8		1		1.65075
MuLV 0_sCD4 PGT151	33.5		0				1
MN.3 80.0_sCD4 PG9	122		90.3		0.0980137		3.84858
MN.3 20.0_sCD4 PG9	138		106.3		0.11538		4.35331
MN.3 5.0_sCD4 PG9	172		140.3		0.152285		5.42587
MN.3 1.25_sCD4 PG9	269		237.3		0.257571		8.4858
MN.3 0.3125_sCD4 PG9	533		501.3		0.544122		16.8139
MN.3 0.0781_sCD4 PG9	953		921.3		1		30.0631
MN.3 0_sCD4 PG9	911		879.3		0.954412		28.7382
MuLV 0_sCD4 PG9	31.7		0				1
MN.3 80.0_sCD4 PG16	57.9		11		0.00835803		1.23454
MN.3 20.0_sCD4 PG16	74.8		27.9		0.021199		1.59488
MN.3 5.0_sCD4 PG16	93.7		46.8		0.0355596		1.99787
MN.3 1.25_sCD4 PG16	209		162.1		0.123167		4.45629
MN.3 0.3125_sCD4 PG16	675		628.1		0.477243		14.3923
MN.3 0.0781_sCD4 PG16	1180		1133.1		0.860953		25.1599
MN.3 0_sCD4 PG16	1363		1316.1		1		29.0618
MuLV 0_sCD4 PG16	46.9		0				1
MN.3 80.0_sCD4 VRC01	42.1		16.8		0.0258183		1.66403
MN.3 20.0_sCD4 VRC01	53		27.7		0.0425695		2.09486
MN.3 5.0_sCD4 VRC01	69		43.7		0.0671584		2.72727
MN.3 1.25_sCD4 VRC01	101		75.7		0.116336		3.99209
MN.3 0.3125_sCD4 VRC01	227		201.7		0.309974		8.97233
MN.3 0.0781_sCD4 VRC01	411		385.7		0.592746		16.2451
MN.3 0_sCD4 VRC01	676		650.7		1		26.7194
MuLV 0_sCD4 VRC01	25.3		0				1
MN.3 80.0_sCD4 b6	88.3		59.4		0.0863247		3.05536
MN.3 20.0_sCD4 b6	113		84.1		0.122221		3.91003
MN.3 5.0_sCD4 b6	149		120.1		0.174539		5.15571
MN.3 1.25_sCD4 b6	202		173.1		0.251562		6.98962
MN.3 0.3125_sCD4 b6	308		279.1		0.40561		10.6574
MN.3 0.0781_sCD4 b6	508		479.1		0.696265		17.5779
MN.3 0_sCD4 b6	717		688.1		1		24.8097
MuLV 0_sCD4 b6	28.9		0				1
MN.3 80.0_sCD4 b12	225		198.4		0.0781287		8.45865
MN.3 20.0_sCD4 b12	308		281.4		0.110814		11.5789
MN.3 5.0_sCD4 b12	569		542.4		0.213594		21.391
MN.3 1.25_sCD4 b12	1163		1136.4		0.447507		43.7218
MN.3 0.3125_sCD4 b12	1947		1920.4		0.756242		73.1955
MN.3 0.0781_sCD4 b12	2264		2237.4		0.881074		85.1128
MN.3 0_sCD4 b12	2566		2539.4		1		96.4662
MuLV 0_sCD4 b12	26.6		0				1
BaL.01 80.0_sCD4 1_79	6622		6599.7		0.909839		296.951
BaL.01 20.0_sCD4 1_79	7051		7028.7		0.968981		316.188
BaL.01 5.0_sCD4 1_79	7128		7105.7		0.979597		319.641
BaL.01 1.25_sCD4 1_79	7276		7253.7		1		326.278
BaL.01 0.3125_sCD4 1_79	6425		6402.7		0.882681		288.117
BaL.01 0.0781_sCD4 1_79	3814		3791.7		0.522726		171.031
BaL.01 0_sCD4 1_79	996		973.7		0.134235		44.6637
MuLV 0_sCD4 1_79	22.3		0				1
BaL.01 80.0_sCD4 2G12	4428		4406.7		0.550239		207.887
BaL.01 20.0_sCD4 2G12	4490		4468.7		0.557981		210.798
BaL.01 5.0_sCD4 2G12	5027		5005.7		0.625033		236.009
BaL.01 1.25_sCD4 2G12	5666		5644.7		0.704821		266.009
BaL.01 0.3125_sCD4 2G12	6917		6895.7		0.861026		324.742
BaL.01 0.0781_sCD4 2G12	7650		7628.7		0.952552		359.155
BaL.01 0_sCD4 2G12	8030		8008.7		1		376.995
MuLV 0_sCD4 2G12	21.3		0				1
BaL.01 80.0_sCD4 4B3	1920		1898.4		0.94996		88.8889
BaL.01 20.0_sCD4 4B3	2020		1998.4		1		93.5185
BaL.01 5.0_sCD4 4B3	1692		1670.4		0.835869		78.3333
BaL.01 1.25_sCD4 4B3	1149		1127.4		0.564151		53.1944
BaL.01 0.3125_sCD4 4B3	569		547.4		0.273919		26.3426
BaL.01 0.0781_sCD4 4B3	286		264.4		0.132306		13.2407
BaL.01 0_sCD4 4B3	217		195.4		0.0977782		10.0463
MuLV 0_sCD4 4B3	21.6		0				1
BaL.01 80.0_sCD4 4E10	1019		913		0.93641		9.61321
BaL.01 20.0_sCD4 4E10	1081		975		1		10.1981
BaL.01 5.0_sCD4 4E10	1014		908		0.931282		9.56604
BaL.01 1.25_sCD4 4E10	991		885		0.907692		9.34906
BaL.01 0.3125_sCD4 4E10	710		604		0.619487		6.69811
BaL.01 0.0781_sCD4 4E10	572		466		0.477949		5.39623
BaL.01 0_sCD4 4E10	503		397		0.407179		4.74528
MuLV 0_sCD4 4E10	106		0				1
BaL.01 80.0_sCD4 10E8	1655		1474		0.86808		9.14365
BaL.01 20.0_sCD4 10E8	1879		1698		1		10.3812
BaL.01 5.0_sCD4 10E8	1879		1698		1		10.3812
BaL.01 1.25_sCD4 10E8	1571		1390		0.81861		8.67956
BaL.01 0.3125_sCD4 10E8	1299		1118		0.658422		7.1768
BaL.01 0.0781_sCD4 10E8	1054		873		0.514134		5.8232
BaL.01 0_sCD4 10E8	955		774		0.45583		5.27624
MuLV 0_sCD4 10E8	181		0				1
BaL.01 80.0_sCD4 17b	3453		3432.2		0.846788		166.01
BaL.01 20.0_sCD4 17b	3585		3564.2		0.879355		172.356
BaL.01 5.0_sCD4 17b	4074		4053.2		1		195.865
BaL.01 1.25_sCD4 17b	4013		3992.2		0.98495		192.933
BaL.01 0.3125_sCD4 17b	2833		2812.2		0.693822		136.202
BaL.01 0.0781_sCD4 17b	1126		1105.2		0.272673		54.1346
BaL.01 0_sCD4 17b	133		112.2		0.0276818		6.39423
MuLV 0_sCD4 17b	20.8		0				1
BaL.01 80.0_sCD4 35O22	1013		769		0.289206		4.15164
BaL.01 20.0_sCD4 35O22	1274		1030		0.387364		5.22131
BaL.01 5.0_sCD4 35O22	1828		1584		0.595713		7.4918
BaL.01 1.25_sCD4 35O22	2265		2021		0.76006		9.28279
BaL.01 0.3125_sCD4 35O22	2626		2382		0.895825		10.7623
BaL.01 0.0781_sCD4 35O22	2869		2625		0.987213		11.7582
BaL.01 0_sCD4 35O22	2903		2659		1		11.8975
MuLV 0_sCD4 35O22	244		0				1
BaL.01 80.0_sCD4 48d	4210		4187.2		0.870122		184.649
BaL.01 20.0_sCD4 48d	4527		4504.2		0.935996		198.553
BaL.01 5.0_sCD4 48d	4835		4812.2		1		212.061
BaL.01 1.25_sCD4 48d	4724		4701.2		0.976934		207.193
BaL.01 0.3125_sCD4 48d	3078		3055.2		0.634886		135
BaL.01 0.0781_sCD4 48d	1320		1297.2		0.269565		57.8947
BaL.01 0_sCD4 48d	167		144.2		0.0299655		7.32456
MuLV 0_sCD4 48d	22.8		0				1
BaL.01 80.0_sCD4 447-52D	7426		7395		0.912625		239.548
BaL.01 20.0_sCD4 447-52D	7861		7830		0.966309		253.581
BaL.01 5.0_sCD4 447-52D	7614		7583		0.935826		245.613
BaL.01 1.25_sCD4 447-52D	8134		8103		1		262.387
BaL.01 0.3125_sCD4 447-52D	7506		7475		0.922498		242.129
BaL.01 0.0781_sCD4 447-52D	4962		4931		0.60854		160.065
BaL.01 0_sCD4 447-52D	1577		1546		0.190794		50.871
MuLV 0_sCD4 447-52D	31		0				1
BaL.01 80.0_sCD4 CD4_IgG2	177		0		0		1
BaL.01 20.0_sCD4 CD4_IgG2	460		283		0.0634814		2.59887
BaL.01 5.0_sCD4 CD4_IgG2	746		569		0.127636		4.21469
BaL.01 1.25_sCD4 CD4_IgG2	1777		1600		0.358905		10.0395
BaL.01 0.3125_sCD4 CD4_IgG2	3092		2915		0.653881		17.4689
BaL.01 0.0781_sCD4 CD4_IgG2	4005		3828		0.858681		22.6271
BaL.01 0_sCD4 CD4_IgG2	4635		4458		1		26.1864
MuLV 0_sCD4 CD4_IgG2	177		0				1
BaL.01 80.0_sCD4 PGDM1400	91.7		57		0.0126518		2.64265
BaL.01 20.0_sCD4 PGDM1400	202		167.3		0.037134		5.82133
BaL.01 5.0_sCD4 PGDM1400	815		780.3		0.173196		23.487
BaL.01 1.25_sCD4 PGDM1400	2850		2815.3		0.624886		82.1326
BaL.01 0.3125_sCD4 PGDM1400	4296		4261.3		0.945842		123.804
BaL.01 0.0781_sCD4 PGDM1400	4195		4160.3		0.923424		120.893
BaL.01 0_sCD4 PGDM1400	4540		4505.3		1		130.836
MuLV 0_sCD4 PGDM1400	34.7		0				1
BaL.01 80.0_sCD4 PGT121	908		884.9		0.140507		39.3074
BaL.01 20.0_sCD4 PGT121	1982		1958.9		0.31104		85.8009
BaL.01 5.0_sCD4 PGT121	3206		3182.9		0.505391		138.788
BaL.01 1.25_sCD4 PGT121	4285		4261.9		0.676718		185.498
BaL.01 0.3125_sCD4 PGT121	5887		5863.9		0.931088		254.848
BaL.01 0.0781_sCD4 PGT121	6321		6297.9		1		273.636
BaL.01 0_sCD4 PGT121	6063		6039.9		0.959034		262.468
MuLV 0_sCD4 PGT121	23.1		0				1
BaL.01 80.0_sCD4 PGT128	3561		3514.3		0.517014		76.2527
BaL.01 20.0_sCD4 PGT128	5108		5061.3		0.744604		109.379
BaL.01 5.0_sCD4 PGT128	5767		5720.3		0.841555		123.49
BaL.01 1.25_sCD4 PGT128	6320		6273.3		0.922911		135.332
BaL.01 0.3125_sCD4 PGT128	6459		6412.3		0.94336		138.308
BaL.01 0.0781_sCD4 PGT128	6690		6643.3		0.977344		143.255
BaL.01 0_sCD4 PGT128	6844		6797.3		1		146.552
MuLV 0_sCD4 PGT128	46.7		0				1
BaL.01 80.0_sCD4 PGT135	4999		4964.9		0.658047		146.598
BaL.01 20.0_sCD4 PGT135	6382		6347.9		0.84135		187.155
BaL.01 5.0_sCD4 PGT135	7018		6983.9		0.925645		205.806
BaL.01 1.25_sCD4 PGT135	7579		7544.9		1		222.258
BaL.01 0.3125_sCD4 PGT135	5874		5839.9		0.77402		172.258
BaL.01 0.0781_sCD4 PGT135	4378		4343.9		0.57574		128.387
BaL.01 0_sCD4 PGT135	3212		3177.9		0.421198		94.1935
MuLV 0_sCD4 PGT135	34.1		0				1
BaL.01 80.0_sCD4 PGT145	34.4		12.7		0.00515359		1.58525
BaL.01 20.0_sCD4 PGT145	57.5		35.8		0.0145275		2.64977
BaL.01 5.0_sCD4 PGT145	148		126.3		0.0512519		6.82028
BaL.01 1.25_sCD4 PGT145	910		888.3		0.360467		41.9355
BaL.01 0.3125_sCD4 PGT145	2121		2099.3		0.851885		97.7419
BaL.01 0.0781_sCD4 PGT145	2408		2386.3		0.968348		110.968
BaL.01 0_sCD4 PGT145	2486		2464.3		1		114.562
MuLV 0_sCD4 PGT145	21.7		0				1
BaL.01 80.0_sCD4 PGT151	499		475		0.135637		20.7917
BaL.01 20.0_sCD4 PGT151	960		936		0.267276		40
BaL.01 5.0_sCD4 PGT151	1576		1552		0.443175		65.6667
BaL.01 1.25_sCD4 PGT151	2563		2539		0.725014		106.792
BaL.01 0.3125_sCD4 PGT151	3129		3105		0.886636		130.375
BaL.01 0.0781_sCD4 PGT151	3526		3502		1		146.917
BaL.01 0_sCD4 PGT151	3488		3464		0.989149		145.333
MuLV 0_sCD4 PGT151	24		0				1
BaL.01 80.0_sCD4 PG9	89.5		65.8		0.0128936		3.77637
BaL.01 20.0_sCD4 PG9	199		175.3		0.0343503		8.39662
BaL.01 5.0_sCD4 PG9	594		570.3		0.111751		25.0633
BaL.01 1.25_sCD4 PG9	2409		2385.3		0.467403		101.646
BaL.01 0.3125_sCD4 PG9	4383		4359.3		0.854212		184.937
BaL.01 0.0781_sCD4 PG9	5127		5103.3		1		216.329
BaL.01 0_sCD4 PG9	5041		5017.3		0.983148		212.7
MuLV 0_sCD4 PG9	23.7		0				1
BaL.01 80.0_sCD4 PG16	84.9		51.6		0.0101521		2.54955
BaL.01 20.0_sCD4 PG16	202		168.7		0.033191		6.06607
BaL.01 5.0_sCD4 PG16	734		700.7		0.13786		22.042
BaL.01 1.25_sCD4 PG16	2661		2627.7		0.516989		79.9099
BaL.01 0.3125_sCD4 PG16	4547		4513.7		0.888052		136.547
BaL.01 0.0781_sCD4 PG16	5089		5055.7		0.994688		152.823
BaL.01 0_sCD4 PG16	5116		5082.7		1		153.634
MuLV 0_sCD4 PG16	33.3		0				1
BaL.01 80.0_sCD4 VRC01	31.9		10.5		0.0109421		1.49065
BaL.01 20.0_sCD4 VRC01	43		21.6		0.0225094		2.00935
BaL.01 5.0_sCD4 VRC01	80.3		58.9		0.0613797		3.75234
BaL.01 1.25_sCD4 VRC01	242		220.6		0.229887		11.3084
BaL.01 0.3125_sCD4 VRC01	616		594.6		0.619633		28.785
BaL.01 0.0781_sCD4 VRC01	755		733.6		0.764485		35.2804
BaL.01 0_sCD4 VRC01	981		959.6		1		45.8411
MuLV 0_sCD4 VRC01	21.4		0				1
BaL.01 80.0_sCD4 b6	86.5		54.1		0.137101		2.66975
BaL.01 20.0_sCD4 b6	99.6		67.2		0.170299		3.07407
BaL.01 5.0_sCD4 b6	128		95.6		0.242271		3.95062
BaL.01 1.25_sCD4 b6	216		183.6		0.465281		6.66667
BaL.01 0.3125_sCD4 b6	379		346.6		0.878358		11.6975
BaL.01 0.0781_sCD4 b6	427		394.6		1		13.179
BaL.01 0_sCD4 b6	400		367.6		0.931576		12.3457
MuLV 0_sCD4 b6	32.4		0				1
BaL.01 80.0_sCD4 b12	129		104.7		0.041885		5.30864
BaL.01 20.0_sCD4 b12	227		202.7		0.0810897		9.34156
BaL.01 5.0_sCD4 b12	555		530.7		0.212305		22.8395
BaL.01 1.25_sCD4 b12	1655		1630.7		0.652358		68.107
BaL.01 0.3125_sCD4 b12	2524		2499.7		1		103.868
BaL.01 0.0781_sCD4 b12	2178		2153.7		0.861583		89.6296
BaL.01 0_sCD4 b12	1737		1712.7		0.685162		71.4815
MuLV 0_sCD4 b12	24.3		0				1
JR-FL 80.0_sCD4 1_79	8877		8851.9		0.99651		353.665
JR-FL 20.0_sCD4 1_79	8908		8882.9		1		354.9
JR-FL 5.0_sCD4 1_79	7490		7464.9		0.840367		298.406
JR-FL 1.25_sCD4 1_79	4262		4236.9		0.476973		169.801
JR-FL 0.3125_sCD4 1_79	1439		1413.9		0.159171		57.3307
JR-FL 0.0781_sCD4 1_79	698		672.9		0.0757523		27.8088
JR-FL 0_sCD4 1_79	290		264.9		0.0298213		11.5538
MuLV 0_sCD4 1_79	25.1		0				1
JR-FL 80.0_sCD4 2G12	5401		5374.2		0.816475		201.53
JR-FL 20.0_sCD4 2G12	6216		6189.2		0.940294		231.94
JR-FL 5.0_sCD4 2G12	6609		6582.2		1		246.604
JR-FL 1.25_sCD4 2G12	6174		6147.2		0.933913		230.373
JR-FL 0.3125_sCD4 2G12	6273		6246.2		0.948953		234.067
JR-FL 0.0781_sCD4 2G12	5908		5881.2		0.893501		220.448
JR-FL 0_sCD4 2G12	5128		5101.2		0.774999		191.343
MuLV 0_sCD4 2G12	26.8		0				1
JR-FL 80.0_sCD4 4B3	2389		2364.5		1		97.5102
JR-FL 20.0_sCD4 4B3	1790		1765.5		0.746669		73.0612
JR-FL 5.0_sCD4 4B3	1121		1096.5		0.463734		45.7551
JR-FL 1.25_sCD4 4B3	411		386.5		0.16346		16.7755
JR-FL 0.3125_sCD4 4B3	144		119.5		0.0505392		5.87755
JR-FL 0.0781_sCD4 4B3	86.9		62.4		0.0263904		3.54694
JR-FL 0_sCD4 4B3	76		51.5		0.0217805		3.10204
MuLV 0_sCD4 4B3	24.5		0				1
JR-FL 80.0_sCD4 4E10	481		421.2		1		8.04348
JR-FL 20.0_sCD4 4E10	465		405.2		0.962013		7.77592
JR-FL 5.0_sCD4 4E10	442		382.2		0.907407		7.3913
JR-FL 1.25_sCD4 4E10	316		256.2		0.608262		5.28428
JR-FL 0.3125_sCD4 4E10	300		240.2		0.570275		5.01672
JR-FL 0.0781_sCD4 4E10	306		246.2		0.58452		5.11706
JR-FL 0_sCD4 4E10	246		186.2		0.44207		4.11371
MuLV 0_sCD4 4E10	59.8		0				1
JR-FL 80.0_sCD4 10E8	1662		1349		1		5.3099
JR-FL 20.0_sCD4 10E8	1623		1310		0.97109		5.1853
JR-FL 5.0_sCD4 10E8	1454		1141		0.845812		4.64537
JR-FL 1.25_sCD4 10E8	933		620		0.4596		2.98083
JR-FL 0.3125_sCD4 10E8	664		351		0.260193		2.12141
JR-FL 0.0781_sCD4 10E8	700		387		0.286879		2.23642
JR-FL 0_sCD4 10E8	629		316		0.234248		2.00958
MuLV 0_sCD4 10E8	313		0				1
JR-FL 80.0_sCD4 17b	6667		6643.2		1		280.126
JR-FL 20.0_sCD4 17b	6392		6368.2		0.958604		268.571
JR-FL 5.0_sCD4 17b	5871		5847.2		0.880178		246.681
JR-FL 1.25_sCD4 17b	2718		2694.2		0.405558		114.202
JR-FL 0.3125_sCD4 17b	845		821.2		0.123615		35.5042
JR-FL 0.0781_sCD4 17b	346		322.2		0.0485007		14.5378
JR-FL 0_sCD4 17b	47.6		23.8		0.00358261		2
MuLV 0_sCD4 17b	23.8		0				1
JR-FL 80.0_sCD4 35O22	393		101		0.0536663		1.34589
JR-FL 20.0_sCD4 35O22	453		161		0.0855473		1.55137
JR-FL 5.0_sCD4 35O22	786		494		0.262487		2.69178
JR-FL 1.25_sCD4 35O22	1772		1480		0.786397		6.06849
JR-FL 0.3125_sCD4 35O22	2115		1823		0.96865		7.24315
JR-FL 0.0781_sCD4 35O22	2174		1882		1		7.44521
JR-FL 0_sCD4 35O22	2009		1717		0.912327		6.88014
MuLV 0_sCD4 35O22	292		0				1
JR-FL 80.0_sCD4 48d	6566		6541.6		1		269.098
JR-FL 20.0_sCD4 48d	6298		6273.6		0.959031		258.115
JR-FL 5.0_sCD4 48d	5510		5485.6		0.838572		225.82
JR-FL 1.25_sCD4 48d	2714		2689.6		0.411153		111.23
JR-FL 0.3125_sCD4 48d	819		794.6		0.121469		33.5656
JR-FL 0.0781_sCD4 48d	282		257.6		0.0393787		11.5574
JR-FL 0_sCD4 48d	34.6		10.2		0.00155925		1.41803
MuLV 0_sCD4 48d	24.4		0				1
JR-FL 80.0_sCD4 447-52D	9828		9796.9		1		316.013
JR-FL 20.0_sCD4 447-52D	9783		9751.9		0.995407		314.566
JR-FL 5.0_sCD4 447-52D	9550		9518.9		0.971624		307.074
JR-FL 1.25_sCD4 447-52D	4892		4860.9		0.496167		157.299
JR-FL 0.3125_sCD4 447-52D	2147		2115.9		0.215976		69.0354
JR-FL 0.0781_sCD4 447-52D	1122		1090.9		0.111352		36.0772
JR-FL 0_sCD4 447-52D	636		604.9		0.061744		20.4502
MuLV 0_sCD4 447-52D	31.1		0				1
JR-FL 80.0_sCD4 CD4_IgG2	161		87.4		0.026997		2.1875
JR-FL 20.0_sCD4 CD4_IgG2	420		346.4		0.106999		5.70652
JR-FL 5.0_sCD4 CD4_IgG2	1393		1319.4		0.407549		18.9266
JR-FL 1.25_sCD4 CD4_IgG2	2512		2438.4		0.753197		34.1304
JR-FL 0.3125_sCD4 CD4_IgG2	2997		2923.4		0.903009		40.7201
JR-FL 0.0781_sCD4 CD4_IgG2	3264		3190.4		0.985482		44.3478
JR-FL 0_sCD4 CD4_IgG2	3311		3237.4		1		44.9864
MuLV 0_sCD4 CD4_IgG2	73.6		0				1
JR-FL 80.0_sCD4 PGDM1400	66.1		20.2		0.330606		1.44009
JR-FL 20.0_sCD4 PGDM1400	103		57.1		0.934534		2.24401
JR-FL 5.0_sCD4 PGDM1400	107		61.1		1		2.33115
JR-FL 1.25_sCD4 PGDM1400	74.9		29		0.474632		1.63181
JR-FL 0.3125_sCD4 PGDM1400	61.7		15.8		0.258592		1.34423
JR-FL 0.0781_sCD4 PGDM1400	53.6		7.7		0.126023		1.16776
JR-FL 0_sCD4 PGDM1400	64.8		18.9		0.309329		1.41176
MuLV 0_sCD4 PGDM1400	45.9		0				1
JR-FL 80.0_sCD4 PGT121	3403		3336.1		0.668544		50.867
JR-FL 20.0_sCD4 PGT121	4462		4395.1		0.880764		66.6966
JR-FL 5.0_sCD4 PGT121	5057		4990.1		1		75.5904
JR-FL 1.25_sCD4 PGT121	3692		3625.1		0.726458		55.1868
JR-FL 0.3125_sCD4 PGT121	4070		4003.1		0.802208		60.8371
JR-FL 0.0781_sCD4 PGT121	3589		3522.1		0.705818		53.6472
JR-FL 0_sCD4 PGT121	3603		3536.1		0.708623		53.8565
MuLV 0_sCD4 PGT121	66.9		0				1
JR-FL 80.0_sCD4 PGT128	5065		5013.3		0.635859		97.9691
JR-FL 20.0_sCD4 PGT128	6462		6410.3		0.813046		124.99
JR-FL 5.0_sCD4 PGT128	7936		7884.3		1		153.501
JR-FL 1.25_sCD4 PGT128	7671		7619.3		0.966389		148.375
JR-FL 0.3125_sCD4 PGT128	7377		7325.3		0.9291		142.689
JR-FL 0.0781_sCD4 PGT128	7317		7265.3		0.92149		141.528
JR-FL 0_sCD4 PGT128	6814		6762.3		0.857692		131.799
MuLV 0_sCD4 PGT128	51.7		0				1
JR-FL 80.0_sCD4 PGT135	6622		6589.8		0.853402		205.652
JR-FL 20.0_sCD4 PGT135	7754		7721.8		1		240.807
JR-FL 5.0_sCD4 PGT135	6978		6945.8		0.899505		216.708
JR-FL 1.25_sCD4 PGT135	4223		4190.8		0.542723		131.149
JR-FL 0.3125_sCD4 PGT135	2189		2156.8		0.279313		67.9814
JR-FL 0.0781_sCD4 PGT135	1910		1877.8		0.243182		59.3168
JR-FL 0_sCD4 PGT135	1689		1656.8		0.214561		52.4534
MuLV 0_sCD4 PGT135	32.2		0				1
JR-FL 80.0_sCD4 PGT145	64.5		19.3		0.0485168		1.42699
JR-FL 20.0_sCD4 PGT145	90.1		44.9		0.112871		1.99336
JR-FL 5.0_sCD4 PGT145	197		151.8		0.381599		4.35841
JR-FL 1.25_sCD4 PGT145	408		362.8		0.912016		9.02655
JR-FL 0.3125_sCD4 PGT145	443		397.8		1		9.80088
JR-FL 0.0781_sCD4 PGT145	412		366.8		0.922071		9.11504
JR-FL 0_sCD4 PGT145	412		366.8		0.922071		9.11504
MuLV 0_sCD4 PGT145	45.2		0				1
JR-FL 80.0_sCD4 PGT151	1453		1423.8		0.220171		49.7603
JR-FL 20.0_sCD4 PGT151	2503		2473.8		0.382539		85.7192
JR-FL 5.0_sCD4 PGT151	4864		4834.8		0.747634		166.575
JR-FL 1.25_sCD4 PGT151	6496		6466.8		1		222.466
JR-FL 0.3125_sCD4 PGT151	6409		6379.8		0.986547		219.486
JR-FL 0.0781_sCD4 PGT151	6160		6130.8		0.948042		210.959
JR-FL 0_sCD4 PGT151	6177		6147.8		0.950671		211.541
MuLV 0_sCD4 PGT151	29.2		0				1
JR-FL 80.0_sCD4 PG9	209		180.6		0.527145		7.35915
JR-FL 20.0_sCD4 PG9	280		251.6		0.734384		9.85915
JR-FL 5.0_sCD4 PG9	371		342.6		1		13.0634
JR-FL 1.25_sCD4 PG9	363		334.6		0.976649		12.7817
JR-FL 0.3125_sCD4 PG9	222		193.6		0.56509		7.8169
JR-FL 0.0781_sCD4 PG9	204		175.6		0.512551		7.1831
JR-FL 0_sCD4 PG9	186		157.6		0.460012		6.5493
MuLV 0_sCD4 PG9	28.4		0				1
JR-FL 80.0_sCD4 PG16	54.5		16.4		0.0315445		1.43045
JR-FL 20.0_sCD4 PG16	97.2		59.1		0.113676		2.55118
JR-FL 5.0_sCD4 PG16	279		240.9		0.463358		7.32283
JR-FL 1.25_sCD4 PG16	506		467.9		0.899981		13.2808
JR-FL 0.3125_sCD4 PG16	551		512.9		0.986536		14.4619
JR-FL 0.0781_sCD4 PG16	558		519.9		1		14.6457
JR-FL 0_sCD4 PG16	558		519.9		1		14.6457
MuLV 0_sCD4 PG16	38.1		0				1
JR-FL 80.0_sCD4 VRC01	38.8		14.2		0.0100467		1.57724
JR-FL 20.0_sCD4 VRC01	101		76.4		0.0540541		4.10569
JR-FL 5.0_sCD4 VRC01	497		472.4		0.33423		20.2033
JR-FL 1.25_sCD4 VRC01	1306		1281.4		0.906608		53.0894
JR-FL 0.3125_sCD4 VRC01	1253		1228.4		0.86911		50.935
JR-FL 0.0781_sCD4 VRC01	1438		1413.4		1		58.4553
JR-FL 0_sCD4 VRC01	1393		1368.4		0.968162		56.626
MuLV 0_sCD4 VRC01	24.6		0				1
JR-FL 80.0_sCD4 b6	60.4		31.4		0.323711		2.08276
JR-FL 20.0_sCD4 b6	107		78		0.804124		3.68966
JR-FL 5.0_sCD4 b6	122		93		0.958763		4.2069
JR-FL 1.25_sCD4 b6	117		88		0.907216		4.03448
JR-FL 0.3125_sCD4 b6	126		97		1		4.34483
JR-FL 0.0781_sCD4 b6	118		89		0.917526		4.06897
JR-FL 0_sCD4 b6	110		81		0.835052		3.7931
MuLV 0_sCD4 b6	29		0				1
JR-FL 80.0_sCD4 b12	112		85.9		0.043896		4.29119
JR-FL 20.0_sCD4 b12	272		245.9		0.125658		10.4215
JR-FL 5.0_sCD4 b12	990		963.9		0.492565		37.931
JR-FL 1.25_sCD4 b12	1865		1838.9		0.939701		71.4559
JR-FL 0.3125_sCD4 b12	1983		1956.9		1		75.977
JR-FL 0.0781_sCD4 b12	1907		1880.9		0.961163		73.0651
JR-FL 0_sCD4 b12	1874		1847.9		0.9443		71.8008
MuLV 0_sCD4 b12	26.1		0				1
BG505_T332N 80.0_sCD4 1_79	1914		1888.9		1		76.255
BG505_T332N 20.0_sCD4 1_79	1185		1159.9		0.614061		47.2112
BG505_T332N 5.0_sCD4 1_79	458		432.9		0.229181		18.247
BG505_T332N 1.25_sCD4 1_79	221		195.9		0.103711		8.80478
BG505_T332N 0.3125_sCD4 1_79	166		140.9		0.0745937		6.61355
BG505_T332N 0.0781_sCD4 1_79	162		136.9		0.072476		6.45418
BG505_T332N 0_sCD4 1_79	151		125.9		0.0666525		6.01594
MuLV 0_sCD4 1_79	25.1		0				1
BG505_T332N 80.0_sCD4 2G12	3128		3102.5		0.763692		122.667
BG505_T332N 20.0_sCD4 2G12	3635		3609.5		0.888492		142.549
BG505_T332N 5.0_sCD4 2G12	3955		3929.5		0.967262		155.098
BG505_T332N 1.25_sCD4 2G12	3915		3889.5		0.957415		153.529
BG505_T332N 0.3125_sCD4 2G12	4088		4062.5		1		160.314
BG505_T332N 0.0781_sCD4 2G12	3899		3873.5		0.953477		152.902
BG505_T332N 0_sCD4 2G12	3644		3618.5		0.890708		142.902
MuLV 0_sCD4 2G12	25.5		0				1
BG505_T332N 80.0_sCD4 4B3	661		635.1		1		25.5212
BG505_T332N 20.0_sCD4 4B3	362		336.1		0.529208		13.9768
BG505_T332N 5.0_sCD4 4B3	158		132.1		0.207999		6.10039
BG505_T332N 1.25_sCD4 4B3	96.2		70.3		0.110691		3.71429
BG505_T332N 0.3125_sCD4 4B3	84.7		58.8		0.0925838		3.27027
BG505_T332N 0.0781_sCD4 4B3	89.1		63.2		0.0995119		3.44015
BG505_T332N 0_sCD4 4B3	89.6		63.7		0.100299		3.45946
MuLV 0_sCD4 4B3	25.9		0				1
BG505_T332N 80.0_sCD4 4E10	336		243.4		0.960537		3.62851
BG505_T332N 20.0_sCD4 4E10	307		214.4		0.846093		3.31533
BG505_T332N 5.0_sCD4 4E10	305		212.4		0.8382		3.29374
BG505_T332N 1.25_sCD4 4E10	325		232.4		0.917127		3.50972
BG505_T332N 0.3125_sCD4 4E10	346		253.4		1		3.7365
BG505_T332N 0.0781_sCD4 4E10	326		233.4		0.921073		3.52052
BG505_T332N 0_sCD4 4E10	332		239.4		0.944751		3.58531
MuLV 0_sCD4 4E10	92.6		0				1
BG505_T332N 80.0_sCD4 10E8	517		224		0.715655		1.76451
BG505_T332N 20.0_sCD4 10E8	536		243		0.776358		1.82935
BG505_T332N 5.0_sCD4 10E8	606		313		1		2.06826
BG505_T332N 1.25_sCD4 10E8	517		224		0.715655		1.76451
BG505_T332N 0.3125_sCD4 10E8	499		206		0.658147		1.70307
BG505_T332N 0.0781_sCD4 10E8	568		275		0.878594		1.93857
BG505_T332N 0_sCD4 10E8	563		270		0.86262		1.9215
MuLV 0_sCD4 10E8	293		0				1
BG505_T332N 80.0_sCD4 17b	1687		1663.7		1		72.4034
BG505_T332N 20.0_sCD4 17b	942		918.7		0.552203		40.4292
BG505_T332N 5.0_sCD4 17b	389		365.7		0.219811		16.6953
BG505_T332N 1.25_sCD4 17b	156		132.7		0.079762		6.69528
BG505_T332N 0.3125_sCD4 17b	112		88.7		0.0533149		4.80687
BG505_T332N 0.0781_sCD4 17b	94.5		71.2		0.0427962		4.05579
BG505_T332N 0_sCD4 17b	30.9		7.6		0.00456813		1.32618
MuLV 0_sCD4 17b	23.3		0				1
BG505_T332N 80.0_sCD4 35O22	920		582		0.574531		2.72189
BG505_T332N 20.0_sCD4 35O22	1034		696		0.687068		3.05917
BG505_T332N 5.0_sCD4 35O22	1270		932		0.920039		3.7574
BG505_T332N 1.25_sCD4 35O22	1262		924		0.912142		3.73373
BG505_T332N 0.3125_sCD4 35O22	1343		1005		0.992103		3.97337
BG505_T332N 0.0781_sCD4 35O22	1314		976		0.963475		3.88757
BG505_T332N 0_sCD4 35O22	1351		1013		1		3.99704
MuLV 0_sCD4 35O22	338		0				1
BG505_T332N 80.0_sCD4 48d	625		600.5		1		25.5102
BG505_T332N 20.0_sCD4 48d	382		357.5		0.595337		15.5918
BG505_T332N 5.0_sCD4 48d	123		98.5		0.16403		5.02041
BG505_T332N 1.25_sCD4 48d	50.7		26.2		0.0436303		2.06939
BG505_T332N 0.3125_sCD4 48d	39		14.5		0.0241465		1.59184
BG505_T332N 0.0781_sCD4 48d	37.7		13.2		0.0219817		1.53878
BG505_T332N 0_sCD4 48d	26		1.5		0.00249792		1.06122
MuLV 0_sCD4 48d	24.5		0				1
BG505_T332N 80.0_sCD4 447-52D	1343		1313.2		1		45.0671
BG505_T332N 20.0_sCD4 447-52D	889		859.2		0.65428		29.8322
BG505_T332N 5.0_sCD4 447-52D	332		302.2		0.230125		11.1409
BG505_T332N 1.25_sCD4 447-52D	117		87.2		0.0664027		3.92617
BG505_T332N 0.3125_sCD4 447-52D	83.2		53.4		0.040664		2.79195
BG505_T332N 0.0781_sCD4 447-52D	74.7		44.9		0.0341913		2.50671
BG505_T332N 0_sCD4 447-52D	51.7		21.9		0.0166768		1.7349
MuLV 0_sCD4 447-52D	29.8		0				1
BG505_T332N 80.0_sCD4 CD4_IgG2	524		192		0.573134		1.57831
BG505_T332N 20.0_sCD4 CD4_IgG2	579		247		0.737313		1.74398
BG505_T332N 5.0_sCD4 CD4_IgG2	667		335		1		2.00904
BG505_T332N 1.25_sCD4 CD4_IgG2	627		295		0.880597		1.88855
BG505_T332N 0.3125_sCD4 CD4_IgG2	587		255		0.761194		1.76807
BG505_T332N 0.0781_sCD4 CD4_IgG2	575		243		0.725373		1.73193
BG505_T332N 0_sCD4 CD4_IgG2	608		276		0.823881		1.83133
MuLV 0_sCD4 CD4_IgG2	332		0				1
BG505_T332N 80.0_sCD4 PGDM1400	1774		1726.4		0.644083		37.2689
BG505_T332N 20.0_sCD4 PGDM1400	2336		2288.4		0.853753		49.0756
BG505_T332N 5.0_sCD4 PGDM1400	2613		2565.4		0.957096		54.895
BG505_T332N 1.25_sCD4 PGDM1400	2571		2523.4		0.941427		54.0126
BG505_T332N 0.3125_sCD4 PGDM1400	2726		2678.4		0.999254		57.2689
BG505_T332N 0.0781_sCD4 PGDM1400	2692		2644.4		0.986569		56.5546
BG505_T332N 0_sCD4 PGDM1400	2728		2680.4		1		57.3109
MuLV 0_sCD4 PGDM1400	47.6		0				1
BG505_T332N 80.0_sCD4 PGT121	1754		1607		0.87006		11.932
BG505_T332N 20.0_sCD4 PGT121	1976		1829		0.990254		13.4422
BG505_T332N 5.0_sCD4 PGT121	1993		1846		0.999459		13.5578
BG505_T332N 1.25_sCD4 PGT121	1883		1736		0.939903		12.8095
BG505_T332N 0.3125_sCD4 PGT121	1994		1847		1		13.5646
BG505_T332N 0.0781_sCD4 PGT121	1924		1777		0.962101		13.0884
BG505_T332N 0_sCD4 PGT121	1869		1722		0.932323		12.7143
MuLV 0_sCD4 PGT121	147		0				1
BG505_T332N 80.0_sCD4 PGT128	2417		2372.5		0.915846		54.3146
BG505_T332N 20.0_sCD4 PGT128	2635		2590.5		1		59.2135
BG505_T332N 5.0_sCD4 PGT128	2562		2517.5		0.97182		57.573
BG505_T332N 1.25_sCD4 PGT128	2428		2383.5		0.920093		54.5618
BG505_T332N 0.3125_sCD4 PGT128	2448		2403.5		0.927813		55.0112
BG505_T332N 0.0781_sCD4 PGT128	2396		2351.5		0.90774		53.8427
BG505_T332N 0_sCD4 PGT128	2480		2435.5		0.940166		55.7303
MuLV 0_sCD4 PGT128	44.5		0				1
BG505_T332N 80.0_sCD4 PGT135	1967		1919.5		1		41.4105
BG505_T332N 20.0_sCD4 PGT135	1575		1527.5		0.79578		33.1579
BG505_T332N 5.0_sCD4 PGT135	1194		1146.5		0.597291		25.1368
BG505_T332N 1.25_sCD4 PGT135	980		932.5		0.485804		20.6316
BG505_T332N 0.3125_sCD4 PGT135	1025		977.5		0.509247		21.5789
BG505_T332N 0.0781_sCD4 PGT135	973		925.5		0.482157		20.4842
BG505_T332N 0_sCD4 PGT135	878		830.5		0.432665		18.4842
MuLV 0_sCD4 PGT135	47.5		0				1
BG505_T332N 80.0_sCD4 PGT145	2280		2233.6		0.691603		49.1379
BG505_T332N 20.0_sCD4 PGT145	2928		2881.6		0.892247		63.1034
BG505_T332N 5.0_sCD4 PGT145	3083		3036.6		0.94024		66.444
BG505_T332N 1.25_sCD4 PGT145	3244		3197.6		0.990092		69.9138
BG505_T332N 0.3125_sCD4 PGT145	3276		3229.6		1		70.6034
BG505_T332N 0.0781_sCD4 PGT145	3159		3112.6		0.963773		68.0819
BG505_T332N 0_sCD4 PGT145	3199		3152.6		0.976158		68.944
MuLV 0_sCD4 PGT145	46.4		0				1
BG505_T332N 80.0_sCD4 PGT151	2267		2235.6		0.830276		72.1975
BG505_T332N 20.0_sCD4 PGT151	2397		2365.6		0.878556		76.3376
BG505_T332N 5.0_sCD4 PGT151	2510		2478.6		0.920523		79.9363
BG505_T332N 1.25_sCD4 PGT151	2724		2692.6		1		86.7516
BG505_T332N 0.3125_sCD4 PGT151	2610		2578.6		0.957662		83.121
BG505_T332N 0.0781_sCD4 PGT151	2602		2570.6		0.954691		82.8662
BG505_T332N 0_sCD4 PGT151	2578		2546.6		0.945777		82.1019
MuLV 0_sCD4 PGT151	31.4		0				1
BG505_T332N 80.0_sCD4 PG9	1349		1322		0.659352		49.963
BG505_T332N 20.0_sCD4 PG9	1796		1769		0.882294		66.5185
BG505_T332N 5.0_sCD4 PG9	2022		1995		0.995012		74.8889
BG505_T332N 1.25_sCD4 PG9	2027		2000		0.997506		75.0741
BG505_T332N 0.3125_sCD4 PG9	2032		2005		1		75.2593
BG505_T332N 0.0781_sCD4 PG9	2019		1992		0.993516		74.7778
BG505_T332N 0_sCD4 PG9	2014		1987		0.991022		74.5926
MuLV 0_sCD4 PG9	27		0				1
BG505_T332N 80.0_sCD4 PG16	1981		1936		0.68193		44.0222
BG505_T332N 20.0_sCD4 PG16	2532		2487		0.876013		56.2667
BG505_T332N 5.0_sCD4 PG16	2757		2712		0.955266		61.2667
BG505_T332N 1.25_sCD4 PG16	2742		2697		0.949982		60.9333
BG505_T332N 0.3125_sCD4 PG16	2828		2783		0.980275		62.8444
BG505_T332N 0.0781_sCD4 PG16	2884		2839		1		64.0889
BG505_T332N 0_sCD4 PG16	2875		2830		0.99683		63.8889
MuLV 0_sCD4 PG16	45		0				1
BG505_T332N 80.0_sCD4 VRC01	64		39.3		0.118267		2.59109
BG505_T332N 20.0_sCD4 VRC01	132		107.3		0.322901		5.34413
BG505_T332N 5.0_sCD4 VRC01	241		216.3		0.650918		9.75709
BG505_T332N 1.25_sCD4 VRC01	293		268.3		0.807403		11.8623
BG505_T332N 0.3125_sCD4 VRC01	325		300.3		0.903701		13.1579
BG505_T332N 0.0781_sCD4 VRC01	317		292.3		0.879627		12.834
BG505_T332N 0_sCD4 VRC01	357		332.3		1		14.4534
MuLV 0_sCD4 VRC01	24.7		0				1
BG505_T332N 80.0_sCD4 b6	33.7		5.6		0.082963		1.19929
BG505_T332N 20.0_sCD4 b6	33.4		5.3		0.0785185		1.18861
BG505_T332N 5.0_sCD4 b6	38.2		10.1		0.14963		1.35943
BG505_T332N 1.25_sCD4 b6	42.5		14.4		0.213333		1.51246
BG505_T332N 0.3125_sCD4 b6	51		22.9		0.339259		1.81495
BG505_T332N 0.0781_sCD4 b6	63.1		35		0.518519		2.24555
BG505_T332N 0_sCD4 b6	95.6		67.5		1		3.40214
MuLV 0_sCD4 b6	28.1		0				1
BG505_T332N 80.0_sCD4 b12	27.7		1.9		0.0539773		1.07364
BG505_T332N 20.0_sCD4 b12	27.7		1.9		0.0539773		1.07364
BG505_T332N 5.0_sCD4 b12	27.7		1.9		0.0539773		1.07364
BG505_T332N 1.25_sCD4 b12	29.1		3.3		0.09375		1.12791
BG505_T332N 0.3125_sCD4 b12	33.1		7.3		0.207386		1.28295
BG505_T332N 0.0781_sCD4 b12	44		18.2		0.517045		1.70543
BG505_T332N 0_sCD4 b12	61		35.2		1		2.36434
MuLV 0_sCD4 b12	25.8		0				1

## Sheet: Fig 5, S10 Fig
MN.3																	BaL.01																	JR-FL
		1	2	3	4	5	6	7	8	9	10	11	12						1	2	3	4	5	6	7	8	9	10	11	12						1	2	3	4	5	6	7	8	9	10	11	12
		139	148	148	145	150	143	150	154	148	147	154	147						330	393	396	393	396	406	383	398	375	368	324	257						171	188	192	184	184	180	184	194	197	190	186	175
	A	152	8049	244	968	2796	5807	8836	7971	7853	8020	7847	139					A	377	26022	17715	21350	26230	25100	24763	28800	27646	27507	24233	347					A	180	9533	9630	9809	10444	9598	10113	9689	9315	9935	10617	180
	B	160	8291	143	135	141	137	186	817	3068	5773	8360	133					B	394	27924	446	453	985	5013	14708	24622	26973	28452	27122	368					B	188	9493	186	194	293	983	3172	6653	9115	9412	10482	175
	C	152	7667	150	171	507	1490	3493	5869	7350	8445	8422	137					C	415	30797	1002	4895	14030	24100	27263	28962	29206	29746	27634	353					C	188	10594	8478	9196	10230	10514	9767	9570	10884	10493	9651	184
	D	147	8201	148	141	143	169	1018	3885	6399	7964	8886	141					D	389	28400	699	1597	7993	18921	27185	29746	28947	28739	27223	351					D	186	10685	6634	8322	9388	9457	10200	9916	9938	9901	10758	186
	E	145	8024	295	2100	5862	8159	8214	8986	8094	8575	8561	145					E	398	27581	20634	23911	30258	31041	31699	31215	31988	29216	28421	345					E	180	10063	7193	9687	9769	9580	10202	9818	10198	9143	10053	180
	F	152	8135	147	178	981	3380	6953	7429	7259	8315	8176	145					F	381	27379	21642	27611	28501	29195	29042	30127	27636	28126	28517	345					F	192	10429	8238	9683	9833	9431	9920	9495	10219	10296	10164	184
	G	116	130	139	126	128	122	130	132	139	128	130	111					G	280	358	339	347	362	373	372	391	375	389	364	257					G	154	160	171	158	164	154	162	152	158	160	160	139
	End of results																	End of results																	End of results
	background average	140.333																background average	363.583																background average	175.556
	background subtracted																	background subtracted																	background subtracted
			7908.67	103.667	827.667	2655.67	5666.67	8695.67	7830.67	7712.67	7879.67	7706.67								25658.4	17351.4	20986.4	25866.4	24736.4	24399.4	28436.4	27282.4	27143.4	23869.4								9357.44	9454.44	9633.44	10268.4	9422.44	9937.44	9513.44	9139.44	9759.44	10441.4
			8150.67	2.66667	-5.33333	0.666667	-3.33333	45.6667	676.667	2927.67	5632.67	8219.67								27560.4	82.4167	89.4167	621.417	4649.42	14344.4	24258.4	26609.4	28088.4	26758.4								9317.44	10.4444	18.4444	117.444	807.444	2996.44	6477.44	8939.44	9236.44	10306.4
			7526.67	9.66667	30.6667	366.667	1349.67	3352.67	5728.67	7209.67	8304.67	8281.67								30433.4	638.417	4531.42	13666.4	23736.4	26899.4	28598.4	28842.4	29382.4	27270.4								10418.4	8302.44	9020.44	10054.4	10338.4	9591.44	9394.44	10708.4	10317.4	9475.44
			8060.67	7.66667	0.666667	2.66667	28.6667	877.667	3744.67	6258.67	7823.67	8745.67								28036.4	335.417	1233.42	7629.42	18557.4	26821.4	29382.4	28583.4	28375.4	26859.4								10509.4	6458.44	8146.44	9212.44	9281.44	10024.4	9740.44	9762.44	9725.44	10582.4
			7883.67	154.667	1959.67	5721.67	8018.67	8073.67	8845.67	7953.67	8434.67	8420.67								27217.4	20270.4	23547.4	29894.4	30677.4	31335.4	30851.4	31624.4	28852.4	28057.4								9887.44	7017.44	9511.44	9593.44	9404.44	10026.4	9642.44	10022.4	8967.44	9877.44
			7994.67	6.66667	37.6667	840.667	3239.67	6812.67	7288.67	7118.67	8174.67	8035.67								27015.4	21278.4	27247.4	28137.4	28831.4	28678.4	29763.4	27272.4	27762.4	28153.4								10253.4	8062.44	9507.44	9657.44	9255.44	9744.44	9319.44	10043.4	10120.4	9988.44
	100% average	8077.92																100% average	27240.8																100% average	10034.6
	% inhibition																	% inhibition																	% inhibition
				98.7167	89.754	67.1244	29.8499	-7.64739	3.06081	4.52159	2.45422				b6						36.3036	22.9597	5.04543	9.19361	10.4307	-4.38894	-0.152651	0.357613				b6						5.78166	3.99783	-2.33027	6.10055	0.968315	5.19369	8.92079	2.74218				b6
				99.967	100.066	99.9917	100.041	99.4347	91.6233	63.7572	30.2708				b12						99.6975	99.6718	97.7188	82.9322	47.3422	10.9483	2.31791	-3.11144				b12						99.8959	99.8162	98.8296	91.9534	70.1389	35.449	10.9139	7.95414				b12
				99.8803	99.6204	95.4609	83.2919	58.4959	29.0824	10.7484	-2.80704				1-79						97.6564	83.3654	49.8311	12.8646	1.25333	-4.98363	-5.87935	-7.86167				1-79						17.2619	10.1067	-0.197649	-3.02785	4.41638	6.37959	-6.71509	-2.81858				1-79
				99.9051	99.9917	99.967	99.6451	89.135	53.6432	22.5213	3.14747				447-52D						98.7687	95.4722	71.9927	31.8765	1.53966	-7.86167	-4.92857	-4.16501				447-52D						35.6383	18.8165	8.19331	7.50569	0.101316	2.93152	2.71228	3.081				447-52D
				98.0853	75.7404	29.169	0.733481	0.0526126	-9.50431	1.53814	-4.41636				17b						25.5881	13.5584	-9.7412	-12.6156	-15.0311	-13.2543	-16.092	-5.91606				17b						30.0676	5.21362	4.39645	6.27993	0.081385	3.90814	0.121247	10.6349				17b
				99.9175	99.5337	89.593	59.8948	15.6631	9.77046	11.875	-1.19771				48d						21.8878	-0.0241672	-3.29132	-5.83897	-5.27731	-9.2603	-0.115941	-1.91471				48d						19.6536	5.25348	3.75866	7.76479	2.89166	7.127	-0.0880287	-0.855373				48d
	inhibitor concentration			25	6.25	1.5625	0.390625	0.0976562	0.0244141	0.00610352	0.00152588							inhibitor concentration			25	6.25	1.5625	0.390625	0.0976562	0.0244141	0.00610352	0.00152588							inhibitor concentration			25	6.25	1.5625	0.390625	0.0976562	0.0244141	0.00610352	0.00152588
		1	2	3	4	5	6	7	8	9	10	11	12						1	2	3	4	5	6	7	8	9	10	11	12						1	2	3	4	5	6	7	8	9	10	11	12
		138	158	173	160	171	171	175	183	175	153	143	155						350	405	413	417	388	398	382	407	382	380	346	283						133	170	176	164	170	172	168	178	181	178	172	166
	A	162	7878	6302	7393	7695	7710	8254	7338	7228	6325	7969	166					A	375	25792	27335	26725	26236	24536	27142	29987	26496	28018	23880	350					A	164	9179	9351	9588	9872	10018	10521	10407	10031	10097	9116	174
	B	175	8321	3941	3967	3997	4997	6786	7967	7921	7006	7371	162					B	407	27693	5261	7555	13115	20416	26004	28295	27802	27287	25439	367					B	174	9516	837	1508	3287	7032	9043	10540	10334	10691	9400	183
	C	175	7857	175	162	155	164	585	2475	5663	7042	7498	168					C	407	27907	430	438	463	600	3831	14442	22817	25683	25930	340					C	176	9487	194	235	906	3556	7112	8875	10272	11556	11267	185
	D	175	8029	179	246	1048	3172	6084	7427	7714	6995	8349	156					D	394	27477	1707	4646	9138	19269	27643	29786	27228	28933	25121	363					D	168	9228	256	490	1841	4664	7768	9471	10555	10465	11315	191
	E	173	8934	11249	5851	7330	7488	8051	8336	8094	7397	8451	162					E	407	27343	5890	6877	9500	11457	17485	23269	26540	27052	26381	335					E	174	9013	8723	8318	9388	10061	10601	10394	10829	10375	10173	179
	F	171	9090	7878	8500	8561	8611	9174	9220	8472	8503	8332	158					F	403	25068	11804	12758	14620	15753	19045	24072	26687	26859	23278	329					F	170	10050	9258	9927	10368	10149	9753	10209	10259	10482	10065	185
	G	158	158	175	164	166	158	160	156	155	149	149	138					G	317	375	388	377	377	377	369	377	382	367	363	304					G	138	159	166	164	168	163	170	163	164	168	163	153
	End of results																	End of results																	End of results
	background average	162.333																background average	372.25																background average	169.167
	background subtracted																	background subtracted																	background subtracted
			7715.67	6139.67	7230.67	7532.67	7547.67	8091.67	7175.67	7065.67	6162.67	7806.67								25419.8	26962.8	26352.8	25863.8	24163.8	26769.8	29614.8	26123.8	27645.8	23507.8								9009.83	9181.83	9418.83	9702.83	9848.83	10351.8	10237.8	9861.83	9927.83	8946.83
			8158.67	3778.67	3804.67	3834.67	4834.67	6623.67	7804.67	7758.67	6843.67	7208.67								27320.8	4888.75	7182.75	12742.8	20043.8	25631.8	27922.8	27429.8	26914.8	25066.8								9346.83	667.833	1338.83	3117.83	6862.83	8873.83	10370.8	10164.8	10521.8	9230.83
			7694.67	12.6667	-0.333333	-7.33333	1.66667	422.667	2312.67	5500.67	6879.67	7335.67								27534.8	57.75	65.75	90.75	227.75	3458.75	14069.8	22444.8	25310.8	25557.8								9317.83	24.8333	65.8333	736.833	3386.83	6942.83	8705.83	10102.8	11386.8	11097.8
			7866.67	16.6667	83.6667	885.667	3009.67	5921.67	7264.67	7551.67	6832.67	8186.67								27104.8	1334.75	4273.75	8765.75	18896.8	27270.8	29413.8	26855.8	28560.8	24748.8								9058.83	86.8333	320.833	1671.83	4494.83	7598.83	9301.83	10385.8	10295.8	11145.8
			8771.67	11086.7	5688.67	7167.67	7325.67	7888.67	8173.67	7931.67	7234.67	8288.67								26970.8	5517.75	6504.75	9127.75	11084.8	17112.8	22896.8	26167.8	26679.8	26008.8								8843.83	8553.83	8148.83	9218.83	9891.83	10431.8	10224.8	10659.8	10205.8	10003.8
			8927.67	7715.67	8337.67	8398.67	8448.67	9011.67	9057.67	8309.67	8340.67	8169.67								24695.8	11431.8	12385.8	14247.8	15380.8	18672.8	23699.8	26314.8	26486.8	22905.8								9880.83	9088.83	9757.83	10198.8	9979.83	9583.83	10039.8	10089.8	10312.8	9895.83
	100% average	8010.92																100% average	25570.2																100% average	9648.25
	% inhibition																	% inhibition																	% inhibition
				23.3588	9.73983	5.96998	5.78273	-1.008	10.4264	11.7995	23.0716				4B3						-5.44613	-3.06053	-1.14815	5.50022	-4.69134	-15.8176	-2.16496	-8.11721				4B3						4.83421	2.37781	-0.565733	-2.07896	-7.29234	-6.11078	-2.2137	-2.89776				4B3
				52.831	52.5065	52.132	39.649	17.317	2.57461	3.14883	14.5707				2G12						80.881	71.9096	50.1656	21.6128	-0.240841	-9.2005	-7.27247	-5.25841				2G12						93.0782	86.1236	67.685	28.8697	8.0265	-7.48927	-5.35417	-9.05432				2G12
				99.8419	100.004	100.092	99.9792	94.7239	71.1311	31.3354	14.1214				CD4-IgG2						99.7742	99.7429	99.6451	99.1093	86.4735	44.9759	12.2229	1.01453				CD4-IgG2						99.7426	99.3177	92.363	64.8969	28.0405	9.76775	-4.71156	-18.0197				CD4-IgG2
				99.792	98.9556	88.9443	62.4304	26.08	9.31541	5.7328	14.7081				VRC01						94.78	83.2862	65.7188	26.0984	-6.65065	-15.0315	-5.02767	-11.6956				VRC01						99.1	96.6747	82.6722	53.413	21.2413	3.59046	-7.64474	-6.71193				VRC01
				-38.3945	28.9886	10.5263	8.55395	1.52604	-2.0316	0.989275	9.6899				PG9						78.4211	74.5612	64.3031	56.6497	33.0753	10.4552	-2.33703	-4.33937				PG9						11.3432	15.5408	4.45072	-2.52464	-8.12151	-5.97604	-10.4846	-5.77911				PG9
				3.6856	-4.07881	-4.84027	-5.46442	-12.4923	-13.0665	-3.72929	-4.11626				PG16						55.2926	51.5617	44.2798	39.8488	26.9745	7.31484	-2.91192	-3.58458				PG16						5.79812	-1.13578	-5.70656	-3.43672	0.667651	-4.05859	-4.57682	-6.88812				PG16
	inhibitor concentration			25	6.25	1.5625	0.390625	0.0976562	0.0244141	0.00610352	0.00152588							inhibitor concentration			25	6.25	1.5625	0.390625	0.0976562	0.0244141	0.00610352	0.00152588							inhibitor concentration			25	6.25	1.5625	0.390625	0.0976562	0.0244141	0.00610352	0.00152588
		1	2	3	4	5	6	7	8	9	10	11	12						1	2	3	4	5	6	7	8	9	10	11	12						1	2	3	4	5	6	7	8	9	10	11	12
		132	144	166	151	158	166	168	170	175	160	162	157						310	370	377	381	372	370	364	324	335	337	331	224						136	146	142	119	134	136	136	146	155	153	153	138
	A	175	8133	6443	7393	7751	8047	8901	8225	8899	8379	8256	166					A	425	25497	389	389	364	402	2459	8945	17976	21063	24630	328					A	174	8932	172	162	185	667	2250	5700	7778	7119	8930	157
	B	175	9361	3877	6920	7302	8290	8023	7947	8793	9469	8031	173					B	366	27248	1186	1337	1400	2532	7970	17407	24547	26405	26886	341					B	176	9841	185	168	299	456	2199	5269	7455	8357	9335	161
	C	170	8670	4581	4833	5252	5442	6366	7052	8817	9175	8812	170					C	356	27551	3279	4457	6859	12858	21941	26819	28282	27095	25482	345					C	170	9574	8123	7842	8512	8521	8523	8428	9096	8999	9358	161
	D	164	8476	3839	6739	7550	8500	8230	8696	7865	8854	7842	166					D	366	26601	15831	20968	23494	26993	28539	28872	27742	27769	27510	337					D	177	10151	5052	7074	7722	8346	9120	9173	8510	8482	9046	149
	E	173	8094	322	479	680	1916	4279	7097	8853	8912	8597	162					E	377	26576	4967	8445	9947	11653	13109	15783	18476	23821	27024	316					E	174	9962	5439	6482	6030	7199	7225	8116	8499	8542	9550	164
	F	158	8590	9050	8359	8103	7973	8840	9378	9503	9199	8441	170					F	354	26426	1132	1122	1617	2542	6618	15716	23050	25155	26884	306					F	176	9412	218	202	299	575	1736	4673	7724	8185	9343	170
	G	140	166	164	162	166	157	166	166	162	158	160	147					G	310	358	364	351	358	354	360	362	360	368	373	257					G	151	157	155	161	162	153	149	162	159	159	162	146
	End of results																	End of results																	End of results
	background average	162.361																background average	346.861																background average	154.972
	background subtracted																	background subtracted																	background subtracted
			7970.64	6280.64	7230.64	7588.64	7884.64	8738.64	8062.64	8736.64	8216.64	8093.64								25150.1	42.1389	42.1389	17.1389	55.1389	2112.14	8598.14	17629.1	20716.1	24283.1								8777.03	17.0278	7.02778	30.0278	512.028	2095.03	5545.03	7623.03	6964.03	8775.03
			9198.64	3714.64	6757.64	7139.64	8127.64	7860.64	7784.64	8630.64	9306.64	7868.64								26901.1	839.139	990.139	1053.14	2185.14	7623.14	17060.1	24200.1	26058.1	26539.1								9686.03	30.0278	13.0278	144.028	301.028	2044.03	5114.03	7300.03	8202.03	9180.03
			8507.64	4418.64	4670.64	5089.64	5279.64	6203.64	6889.64	8654.64	9012.64	8649.64								27204.1	2932.14	4110.14	6512.14	12511.1	21594.1	26472.1	27935.1	26748.1	25135.1								9419.03	7968.03	7687.03	8357.03	8366.03	8368.03	8273.03	8941.03	8844.03	9203.03
			8313.64	3676.64	6576.64	7387.64	8337.64	8067.64	8533.64	7702.64	8691.64	7679.64								26254.1	15484.1	20621.1	23147.1	26646.1	28192.1	28525.1	27395.1	27422.1	27163.1								9996.03	4897.03	6919.03	7567.03	8191.03	8965.03	9018.03	8355.03	8327.03	8891.03
			7931.64	159.639	316.639	517.639	1753.64	4116.64	6934.64	8690.64	8749.64	8434.64								26229.1	4620.14	8098.14	9600.14	11306.1	12762.1	15436.1	18129.1	23474.1	26677.1								9807.03	5284.03	6327.03	5875.03	7044.03	7070.03	7961.03	8344.03	8387.03	9395.03
			8427.64	8887.64	8196.64	7940.64	7810.64	8677.64	9215.64	9340.64	9036.64	8278.64								26079.1	785.139	775.139	1270.14	2195.14	6271.14	15369.1	22703.1	24808.1	26537.1								9257.03	63.0278	47.0278	144.028	420.028	1581.03	4518.03	7569.03	8030.03	9188.03
	100% average	8279.56																100% average	26179.4																100% average	9297.86
	% inhibition																	% inhibition																	% inhibition
				24.1428	12.6688	8.34485	4.76978	-5.54478	2.61991	-5.52063	0.759904				PGT121						99.839	99.839	99.9345	99.7894	91.9321	67.1568	32.6602	20.8685				PGT121						99.8169	99.9244	99.677	94.4931	77.4676	40.3623	18.0131	25.1008				PGT121
				55.1348	18.3816	13.7678	1.83484	5.05965	5.97758	-4.24036	-12.4051				PGT128						96.7947	96.2179	95.9772	91.6532	70.8811	34.8337	7.56034	0.463151				PGT128						99.677	99.8599	98.451	96.7624	78.0162	44.9978	21.487	11.7859				PGT128
				46.6319	43.5883	38.5276	36.2328	25.0728	16.7873	-4.53024	-8.85414				PGT135						88.7998	84.3001	75.1249	52.21	17.5147	-1.11825	-6.70661	-2.17251				PGT135						14.3026	17.3248	10.1188	10.022	10.0005	11.0222	3.8378	4.88105				PGT135
				55.5938	20.5677	10.7725	-0.701527	2.55952	-3.0688	6.96797	-4.97712				PGT145						40.8537	21.2314	11.5826	-1.78289	-7.6883	-8.96029	-4.64392	-4.74706				PGT145						47.3317	25.5847	18.6154	11.9042	3.57968	3.00965	10.1403	10.4415				PGT145
				98.0719	96.1757	93.748	78.8196	50.2795	16.2438	-4.96504	-5.67764				35O22						82.352	69.0667	63.3294	56.8128	51.2512	41.0371	30.7503	10.3335				35O22						43.1694	31.9518	36.8131	24.2403	23.9607	14.3779	10.2586	9.79616				35O22
				-7.3444	1.00146	4.09342	5.66355	-4.80803	-11.306	-12.8157	-9.14401				PGT151						97.0009	97.0391	95.1483	91.615	76.0455	41.293	13.2786	5.2379				PGT151						99.3221	99.4942	98.451	95.4825	82.9958	51.4079	18.5939	13.6358				PGT151
	inhibitor concentration			25	6.25	1.5625	0.390625	0.0976562	0.0244141	0.00610352	0.00152588							inhibitor concentration			25	6.25	1.5625	0.390625	0.0976562	0.0244141	0.00610352	0.00152588							inhibitor concentration			25	6.25	1.5625	0.390625	0.0976562	0.0244141	0.00610352	0.00152588
		1	2	3	4	5	6	7	8	9	10	11	12						1	2	3	4	5	6	7	8	9	10	11	12						1	2	3	4	5	6	7	8	9	10	11	12
		155	170	175	164	173	172	170	168	166	153	155	151						306	377	356	361	350	386	369	371	350	358	340	258						158	177	179	171	173	168	164	175	162	162	153	160
	A	175	7314	5459	7109	7098	7156	6811	7663	7439	7141	7635	164					A	373	27180	7987	11225	11435	18455	24313	25671	26204	28570	27244	338					A	179	8398	6403	8215	8517	8733	8159	9562	8945	8547	8336	162
	B	179	7657	175	209	720	1991	3932	5802	6789	7238	7855	173					B	358	28242	13115	20147	23392	28009	28163	31693	29591	28886	29293	342					B	190	9521	3122	5637	7453	8243	8416	9154	9016	8657	8703	162
	C	183	7738	129	160	160	168	283	1022	1650	3119	8150	175					C	402	29686	529	3357	3828	19466	25004	29459	27996	30064	26254	352					C	211	9173	138	274	1498	4292	6668	8202	8724	8614	9313	171
	D	177	8506	4333	7033	7340	8772	8168	8355	7978	8420	7900	168					D	385	28126	17049	27751	29090	30068	31153	29126	29272	28153	27480	338					D	201	8662	3738	7497	8660	8966	8623	8983	9642	8875	9290	170
	E	186	7840	9684	8707	8603	8701	8733	8357	8097	7864	7868	177					E	385	28953	27350	29943	30199	30689	30497	29097	27194	28786	27121	352					E	201	8800	11128	9790	10174	9788	9354	8567	9188	9130	9469	164
	F	192	7784	5856	7173	7659	7846	7758	8634	8429	8806	9022	181					F	383	27784	27150	27475	25938	28132	26967	27455	30484	30186	27519	331					F	198	8664	8552	8588	8685	8835	9346	9167	9186	8960	8302	177
	G	151	160	175	172	173	166	164	157	160	157	164	157					G	327	388	396	402	396	398	386	402	404	400	386	292					G	164	186	177	166	173	158	158	158	158	157	162	147
	End of results																	End of results																	End of results
	background average	168.278																background average	363.833																background average	170.889
	background subtracted																	background subtracted																	background subtracted
			7145.72	5290.72	6940.72	6929.72	6987.72	6642.72	7494.72	7270.72	6972.72	7466.72								26816.2	7623.17	10861.2	11071.2	18091.2	23949.2	25307.2	25840.2	28206.2	26880.2								8227.11	6232.11	8044.11	8346.11	8562.11	7988.11	9391.11	8774.11	8376.11	8165.11
			7488.72	6.72222	40.7222	551.722	1822.72	3763.72	5633.72	6620.72	7069.72	7686.72								27878.2	12751.2	19783.2	23028.2	27645.2	27799.2	31329.2	29227.2	28522.2	28929.2								9350.11	2951.11	5466.11	7282.11	8072.11	8245.11	8983.11	8845.11	8486.11	8532.11
			7569.72	-39.2778	-8.27778	-8.27778	-0.277778	114.722	853.722	1481.72	2950.72	7981.72								29322.2	165.167	2993.17	3464.17	19102.2	24640.2	29095.2	27632.2	29700.2	25890.2								9002.11	-32.8889	103.111	1327.11	4121.11	6497.11	8031.11	8553.11	8443.11	9142.11
			8337.72	4164.72	6864.72	7171.72	8603.72	7999.72	8186.72	7809.72	8251.72	7731.72								27762.2	16685.2	27387.2	28726.2	29704.2	30789.2	28762.2	28908.2	27789.2	27116.2								8491.11	3567.11	7326.11	8489.11	8795.11	8452.11	8812.11	9471.11	8704.11	9119.11
			7671.72	9515.72	8538.72	8434.72	8532.72	8564.72	8188.72	7928.72	7695.72	7699.72								28589.2	26986.2	29579.2	29835.2	30325.2	30133.2	28733.2	26830.2	28422.2	26757.2								8629.11	10957.1	9619.11	10003.1	9617.11	9183.11	8396.11	9017.11	8959.11	9298.11
			7615.72	5687.72	7004.72	7490.72	7677.72	7589.72	8465.72	8260.72	8637.72	8853.72								27420.2	26786.2	27111.2	25574.2	27768.2	26603.2	27091.2	30120.2	29822.2	27155.2								8493.11	8381.11	8417.11	8514.11	8664.11	9175.11	8996.11	9015.11	8789.11	8131.11
	100% average	7770.81																100% average	27543																100% average	8715.03
	% inhibition																	% inhibition																	% inhibition
				31.9154	10.6821	10.8236	10.0772	14.5169	3.55283	6.43541	10.2703				PGDM1400						72.3227	60.5665	59.8041	34.3166	13.0481	8.11761	6.18245	-2.40775				PGDM1400						28.4901	7.69839	4.23311	1.75463	8.34096	-7.75767	-0.677948	3.88888				PGDM1400
				99.9135	99.476	92.9001	76.544	51.5659	27.5014	14.8001	9.02202				4E10						53.7045	28.1735	16.3919	-0.370935	-0.930061	-13.7464	-6.11468	-3.55505				4E10						66.1377	37.2795	16.4419	7.3771	5.39203	-3.0761	-1.49263	2.62669				4E10
				100.505	100.107	100.107	100.004	98.5237	89.0137	80.9322	62.0281				10E8						99.4003	89.1328	87.4227	30.646	10.5393	-5.63543	-0.323736	-7.832				10E8						100.377	98.8169	84.7722	52.7126	25.4493	7.84756	1.8579	3.12009				10E8
				46.4055	11.6601	7.70941	-10.7185	-2.94586	-5.3523	-0.500806	-6.18876				25C2						39.4214	0.565782	-4.29571	-7.84652	-11.7858	-4.42641	-4.95649	-0.893754				25C2						59.0694	15.937	2.59227	-0.918911	3.01682	-1.11398	-8.67563	0.125263				25C2
				-22.4548	-9.88207	-8.54373	-9.80486	-10.2167	-5.37804	-2.03218	0.966223				3D6						2.02169	-7.39268	-8.32214	-10.1012	-9.40408	-4.32112	2.58807	-3.19198				3D6						-25.7266	-10.3738	-14.78	-10.3509	-5.37099	3.65939	-3.46623	-2.80072				3D6
				26.8065	9.85848	3.6043	1.19786	2.3303	-8.94266	-6.30458	-11.1561				4D4						2.74782	1.56785	7.14822	-0.81751	3.41224	1.64047	-9.35688	-8.27494				4D4						3.8315	3.41842	2.3054	0.58424	-5.2792	-3.22527	-3.44329	-0.850064				4D4
	inhibitor concentration			25	6.25	1.5625	0.390625	0.0976562	0.0244141	0.00610352	0.00152588							inhibitor concentration			25	6.25	1.5625	0.390625	0.0976562	0.0244141	0.00610352	0.00152588							inhibitor concentration			25	6.25	1.5625	0.390625	0.0976562	0.0244141	0.00610352	0.00152588

## Sheet: Fig 6, S13 Fig
	Cells/Single Cells/Single Live Cells | Mean (Comp-APC-A)
	raw MFI		bg subtracted MFI		relative MFI		relative MFI ratio				raw MFI		bg subtracted MFI		relative MFI		relative MFI ratio				raw MFI		bg subtracted MFI		relative MFI		relative MFI ratio
replicate 1									replicate 2										replicate 3
MuLV 0_min 1-79	59.1		0		0						61.1		0		0						48.3		0		0
BaL.01_SOS 0_min 1-79	4529		4469.9		1		1				4193		4131.9		1		1				5480		5431.7		1		1
BaL.01_SOS 30_min 1-79	3900		3840.9		0.859281		0.928052				3020		2958.9		0.716111		0.749575				3776		3727.7		0.686286		0.727359
BaL.01_SOS 60_min 1-79	3039		2979.9		0.666659		0.802975				2574		2512.9		0.608171		0.699672				3310		3261.7		0.600493		0.823455
BaL.01_SOS 90_min 1-79	2279		2219.9		0.496633		0.675494				2089		2027.9		0.490791		0.568086				2892		2843.7		0.523538		0.706829
BaL.01_SOS 120_min 1-79	2014		1954.9		0.437348		0.615762				1769		1707.9		0.413345		0.492795				2792		2743.7		0.505127		0.677182
BaL.01_SOS 180_min 1-79	1826		1766.9		0.395288		0.58358				1649		1587.9		0.384303		0.468705				2463		2414.7		0.444557		0.693037
BaL.01_SOS 240_min 1-79	1541		1481.9		0.331529		0.776872				1316		1254.9		0.30371		0.425416				1944		1895.7		0.349007		0.552493
MuLV 0_min 2G12	59.3		0		0						260		0		0						54.6		0		0
BaL.01_SOS 0_min 2G12	23504		23444.7		1		1				19626		19366		1		1				18020		17965.4		1		1
BaL.01_SOS 30_min 2G12	20688		20628.7		0.879888		0.950308				15442		15182		0.783951		0.820586				17708		17653.4		0.982633		1.04144
BaL.01_SOS 60_min 2G12	18453		18393.7		0.784557		0.94498				14921		14661		0.757048		0.870949				15293		15238.4		0.848208		1.16315
BaL.01_SOS 90_min 2G12	15217		15157.7		0.64653		0.879375				13169		12909		0.666581		0.771561				14735		14680.4		0.817149		1.10323
BaL.01_SOS 120_min 2G12	13422		13362.7		0.569967		0.802483				12022		11762		0.607353		0.724095				12806		12751.4		0.709775		0.951537
BaL.01_SOS 180_min 2G12	11047		10987.7		0.468665		0.691908				9617		9357		0.483166		0.589282				10658		10603.4		0.590212		0.920105
BaL.01_SOS 240_min 2G12	6043		5983.7		0.255226		0.598072				6749		6489		0.335072		0.469345				8618		8563.4		0.476661		0.754574
MuLV 0_min 4B3	52.9		0		0						59.6		0		0						49.8		0		0
BaL.01_SOS 0_min 4B3	151		98.1		1		1				141		81.4		1		1				202		152.2		1		1
BaL.01_SOS 30_min 4B3	157		104.1		1.06116		1.14609				127		67.4		0.82801		0.866703				177		127.2		0.835742		0.88576
BaL.01_SOS 60_min 4B3	141		88.1		0.898063		1.0817				118		58.4		0.717445		0.825387				166		116.2		0.763469		1.04694
BaL.01_SOS 90_min 4B3	137		84.1		0.857288		1.16604				118		58.4		0.717445		0.830436				150		100.2		0.658344		0.888831
BaL.01_SOS 120_min 4B3	132		79.1		0.80632		1.13526				113		53.4		0.65602		0.782116				141		91.2		0.599212		0.803313
BaL.01_SOS 180_min 4B3	120		67.1		0.683996		1.00981				110		50.4		0.619165		0.755149				136		86.2		0.56636		0.882921
BaL.01_SOS 240_min 4B3	109		56.1		0.571865		1.34005				105		45.4		0.55774		0.781242				117		67.2		0.441524		0.698952
MuLV 0_min 4E10	78.4		0		0						80.1		0		0						89.4		0		0
BaL.01_SOS 0_min 4E10	1222		1143.6		1		1				720		639.9		1		1				1019		929.6		1		1
BaL.01_SOS 30_min 4E10	1172		1093.6		0.956278		1.03281				789		708.9		1.10783		1.1596				1024		934.6		1.00538		1.06555
BaL.01_SOS 60_min 4E10	1314		1235.6		1.08045		1.30137				802		721.9		1.12815		1.29788				1009		919.6		0.989243		1.35655
BaL.01_SOS 90_min 4E10	1230		1151.6		1.007		1.36966				856		775.9		1.21253		1.4035				1100		1010.6		1.08713		1.46774
BaL.01_SOS 120_min 4E10	1323		1244.6		1.08832		1.53229				877		796.9		1.24535		1.48472				1163		1073.6		1.15491		1.54829
BaL.01_SOS 180_min 4E10	1426		1347.6		1.17838		1.7397				911		830.9		1.29848		1.58366				1170		1080.6		1.16244		1.81217
BaL.01_SOS 240_min 4E10	1041		962.6		0.841728		1.97242				792		711.9		1.11252		1.55834				980		890.6		0.958046		1.51663
MuLV 0_min 10E8	94.1		0		0						148		0		0						105		0		0
BaL.01_SOS 0_min 10E8	1204		1109.9		1		1				849		701		1		1				1100		995		1		1
BaL.01_SOS 30_min 10E8	1138		1043.9		0.940535		1.01581				826		678		0.96719		1.01239				1085		980		0.984925		1.04387
BaL.01_SOS 60_min 10E8	1110		1015.9		0.915308		1.10247				817		669		0.954351		1.09794				1089		984		0.988945		1.35614
BaL.01_SOS 90_min 10E8	1057		962.9		0.867556		1.18				806		658		0.938659		1.08649				1053		948		0.952764		1.28633
BaL.01_SOS 120_min 10E8	1072		977.9		0.88107		1.2405				800		652		0.9301		1.10888				1040		935		0.939698		1.25978
BaL.01_SOS 180_min 10E8	1043		948.9		0.854942		1.26218				802		654		0.932953		1.13785				1139		1034		1.0392		1.62004
BaL.01_SOS 240_min 10E8	803		708.9		0.638706		1.49668				676		528		0.75321		1.05504				879		774		0.777889		1.23143
MuLV 0_min 17b	52.3		0		0						87.7		0		0						61.6		0		0
BaL.01_SOS 0_min 17b	1569		1516.7		1		1				1530		1442.3		1		1				2067		2005.4		1		1
BaL.01_SOS 30_min 17b	1535		1482.7		0.977583		1.05582				1287		1199.3		0.831519		0.870376				1726		1664.4		0.829959		0.87963
BaL.01_SOS 60_min 17b	1390		1337.7		0.881981		1.06232				1128		1040.3		0.721279		0.829798				1735		1673.4		0.834447		1.14427
BaL.01_SOS 90_min 17b	1169		1116.7		0.73627		1.00143				995		907.3		0.629065		0.728137				1453		1391.4		0.693827		0.936736
BaL.01_SOS 120_min 17b	1043		990.7		0.653194		0.919663				824		736.3		0.510504		0.60863				1320		1258.4		0.627506		0.841245
BaL.01_SOS 180_min 17b	888		835.7		0.550999		0.813462				754		666.3		0.46197		0.563431				1076		1014.4		0.505834		0.788565
BaL.01_SOS 240_min 17b	666		613.7		0.404628		0.948167				575		487.3		0.337863		0.473255				837		775.4		0.386656		0.612093
MuLV 0_min 35O22	65.2		0		0						72.3		0		0						61.7		0		0
BaL.01_SOS 0_min 35O22	13247		13181.8		1		1				10642		10569.7		1		1				14050		13988.3		1		1
BaL.01_SOS 30_min 35O22	12584		12518.8		0.949703		1.02571				9440		9367.7		0.886279		0.927695				12401		12339.3		0.882116		0.934908
BaL.01_SOS 60_min 35O22	11146		11080.8		0.840614		1.0125				9348		9275.7		0.877575		1.00961				10572		10510.3		0.751364		1.03034
BaL.01_SOS 90_min 35O22	9403		9337.8		0.708386		0.963509				8203		8130.7		0.769246		0.890395				10039		9977.3		0.71326		0.962973
BaL.01_SOS 120_min 35O22	9239		9173.8		0.695944		0.979853				7816		7743.7		0.732632		0.873454				9420		9358.3		0.669009		0.896885
BaL.01_SOS 180_min 35O22	8162		8096.8		0.614241		0.906828				6458		6385.7		0.604151		0.736838				8164		8102.3		0.57922		0.902968
BaL.01_SOS 240_min 35O22	4949		4883.8		0.370496		0.868184				5244		5171.7		0.489295		0.68537				6307		6245.3		0.446466		0.706775
MuLV 0_min 48d	53.1		0		0						62.4		0		0						51.7		0		0
BaL.01_SOS 0_min 48d	733		679.9		1		1				685		622.6		1		1				1053		1001.3		1		1
BaL.01_SOS 30_min 48d	800		746.9		1.09854		1.18646				576		513.6		0.824928		0.863477				814		762.3		0.76131		0.806873
BaL.01_SOS 60_min 48d	674		620.9		0.913223		1.09995				546		483.6		0.776743		0.893607				830		778.3		0.77729		1.06589
BaL.01_SOS 90_min 48d	595		541.9		0.797029		1.08408				438		375.6		0.603277		0.698287				685		633.3		0.632478		0.853909
BaL.01_SOS 120_min 48d	504		450.9		0.663186		0.933731				392		329.6		0.529393		0.631149				602		550.3		0.549586		0.736784
BaL.01_SOS 180_min 48d	382		328.9		0.483748		0.714176				355		292.6		0.469965		0.573181				503		451.3		0.450714		0.702636
BaL.01_SOS 240_min 48d	327		273.9		0.402853		0.944008				269		206.6		0.331834		0.46481				384		332.3		0.331869		0.525362
MuLV 0_min 447-52D	59.9		0		0						68.6		0		0						50.9		0		0
BaL.01_SOS 0_min 447-52D	6393		6333.1		1		1				5827		5758.4		1		1				7346		7295.1		1		1
BaL.01_SOS 30_min 447-52D	5537		5477.1		0.864837		0.934053				4574		4505.4		0.782405		0.818967				5675		5624.1		0.770942		0.817081
BaL.01_SOS 60_min 447-52D	4949		4889.1		0.771992		0.929845				4178		4109.4		0.713636		0.821005				5311		5260.1		0.721046		0.988768
BaL.01_SOS 90_min 447-52D	3732		3672.1		0.579827		0.788649				3267		3198.4		0.555432		0.642908				4688		4637.1		0.635646		0.858186
BaL.01_SOS 120_min 447-52D	3509		3449.1		0.544615		0.766789				3042		2973.4		0.516359		0.61561				4195		4144.1		0.568066		0.761559
BaL.01_SOS 180_min 447-52D	3043		2983.1		0.471033		0.695405				2573		2504.4		0.434912		0.53043				3523		3472.1		0.47595		0.741977
BaL.01_SOS 240_min 447-52D	2257		2197.1		0.346923		0.812947				1862		1793.4		0.311441		0.436244				2793		2742.1		0.375882		0.595038
MuLV 0_min CD4-IgG2	99.3		0		0						146		0		0						124		0		0
BaL.01_SOS 0_min CD4-IgG2	15686		15586.7		1		1				11982		11836		1		1				14660		14536		1		1
BaL.01_SOS 30_min CD4-IgG2	14469		14369.7		0.921921		0.995705				10792		10646		0.899459		0.941491				12216		12092		0.831866		0.881651
BaL.01_SOS 60_min CD4-IgG2	12736		12636.7		0.810736		0.976512				9701		9555		0.807283		0.928742				11762		11638		0.800633		1.09791
BaL.01_SOS 90_min CD4-IgG2	11364		11264.7		0.722712		0.982995				7807		7661		0.647263		0.749201				9243		9119		0.627339		0.846971
BaL.01_SOS 120_min CD4-IgG2	10249		10149.7		0.651177		0.916823				6976		6830		0.577053		0.687971				8055		7931		0.545611		0.731455
BaL.01_SOS 180_min CD4-IgG2	7492		7392.7		0.474295		0.700221				5133		4987		0.421342		0.513879				6629		6505		0.44751		0.69764
BaL.01_SOS 240_min CD4-IgG2	3982		3882.7		0.249103		0.583725				3605		3459		0.292244		0.409355				4468		4344		0.298844		0.473083
MuLV 0_min PGDM1400	49.2		0		0						76.8		0		0						55.2		0		0
BaL.01_SOS 0_min PGDM1400	1686		1636.8		1		1				1775		1698.2		1		1				2276		2220.8		1		1
BaL.01_SOS 30_min PGDM1400	1438		1388.8		0.848485		0.916392				1143		1066.2		0.627841		0.657181				1383		1327.8		0.597893		0.633675
BaL.01_SOS 60_min PGDM1400	1078		1028.8		0.628543		0.757065				992		915.2		0.538924		0.620007				1218		1162.8		0.523595		0.718004
BaL.01_SOS 90_min PGDM1400	749		699.8		0.427542		0.581519				672		595.2		0.350489		0.405688				799		743.8		0.334924		0.452182
BaL.01_SOS 120_min PGDM1400	529		479.8		0.293133		0.412716				578		501.2		0.295136		0.351865				610		554.8		0.24982		0.334913
BaL.01_SOS 180_min PGDM1400	342		292.8		0.178886		0.264096				391		314.2		0.185019		0.225654				481		425.8		0.191733		0.2989
BaL.01_SOS 240_min PGDM1400	236		186.8		0.114125		0.26743				294		217.2		0.1279		0.179153				383		327.8		0.147604		0.233664
MuLV 0_min PGT121	132		0		0						213		0		0						133		0		0
BaL.01_SOS 0_min PGT121	25731		25599		1		1				16308		16095		1		1				24275		24142		1		1
BaL.01_SOS 30_min PGT121	22476		22344		0.872847		0.942704				16746		16533		1.02721		1.07522				20435		20302		0.840941		0.89127
BaL.01_SOS 60_min PGT121	21050		20918		0.817141		0.984227				16829		16616		1.03237		1.18769				18772		18639		0.772057		1.05872
BaL.01_SOS 90_min PGT121	20611		20479		0.799992		1.08811				14783		14570		0.90525		1.04782				17810		17677		0.732209		0.988556
BaL.01_SOS 120_min PGT121	18137		18005		0.703348		0.990277				14487		14274		0.886859		1.05733				17023		16890		0.699611		0.93791
BaL.01_SOS 180_min PGT121	15739		15607		0.609672		0.900084				13677		13464		0.836533		1.02026				16006		15873		0.657485		1.02498
BaL.01_SOS 240_min PGT121	10803		10671		0.416852		0.976811				8900		8687		0.539733		0.75602				11465		11332		0.469389		0.743064
MuLV 0_min PGT128	85.7		0		0						197		0		0						102		0		0
BaL.01_SOS 0_min PGT128	30235		30149.3		1		1				22713		22516		1		1				19933		19831		1		1
BaL.01_SOS 30_min PGT128	27225		27139.3		0.900164		0.972207				17650		17453		0.775138		0.81136				22144		22042		1.11149		1.17801
BaL.01_SOS 60_min PGT128	25447		25361.3		0.84119		1.01319				17548		17351		0.770608		0.886548				18200		18098		0.912612		1.25146
BaL.01_SOS 90_min PGT128	22319		22233.3		0.73744		1.00303				16542		16345		0.725928		0.840255				19328		19226		0.969492		1.30891
BaL.01_SOS 120_min PGT128	21960		21874.3		0.725533		1.02151				17354		17157		0.761991		0.908457				18102		18000		0.90767		1.21684
BaL.01_SOS 180_min PGT128	20237		20151.3		0.668384		0.986762				14700		14503		0.64412		0.785584				17242		17140		0.864303		1.3474
BaL.01_SOS 240_min PGT128	12034		11948.3		0.396304		0.928661				11263		11066		0.491473		0.68842				13729		13627		0.687156		1.0878
MuLV 0_min PGT135	73.2		0		0						162		0		0						59.6		0		0
BaL.01_SOS 0_min PGT135	18576		18502.8		1		1				11794		11632		1		1				17161		17101.4		1		1
BaL.01_SOS 30_min PGT135	16318		16244.8		0.877964		0.948231				11135		10973		0.943346		0.987429				14546		14486.4		0.847089		0.897785
BaL.01_SOS 60_min PGT135	14130		14056.8		0.759712		0.915055				10627		10465		0.899673		1.03503				13531		13471.4		0.787737		1.08022
BaL.01_SOS 90_min PGT135	12201		12127.8		0.655458		0.891518				9481		9319		0.801152		0.927326				12690		12630.4		0.738559		0.997129
BaL.01_SOS 120_min PGT135	9960		9886.8		0.534341		0.752324				8480		8318		0.715096		0.852548				11370		11310.4		0.661373		0.886648
BaL.01_SOS 180_min PGT135	8666		8592.8		0.464405		0.68562				7336		7174		0.616747		0.7522				9576		9516.4		0.556469		0.867501
BaL.01_SOS 240_min PGT135	5501		5427.8		0.29335		0.687409				4796		4634		0.398384		0.558028				7142		7082.4		0.414142		0.655604
MuLV 0_min PGT145	49.7		0		0						108		0		0						68.2		0		0
BaL.01_SOS 0_min PGT145	1487		1437.3		1		1				2213		2105		1		1				3757		3688.8		1		1
BaL.01_SOS 30_min PGT145	1994		1944.3		1.35274		1.46101				1569		1461		0.694062		0.726496				2244		2175.8		0.58984		0.62514
BaL.01_SOS 60_min PGT145	1600		1550.3		1.07862		1.29917				1443		1335		0.634204		0.729623				2262		2193.8		0.594719		0.815536
BaL.01_SOS 90_min PGT145	1041		991.3		0.689696		0.938088				1012		904		0.429454		0.497089				1498		1429.8		0.387606		0.523307
BaL.01_SOS 120_min PGT145	747		697.3		0.485146		0.68306				794		686		0.325891		0.388531				1069		1000.8		0.271308		0.36372
BaL.01_SOS 180_min PGT145	492		442.3		0.30773		0.454314				532		424		0.201425		0.245663				855		786.8		0.213294		0.332513
BaL.01_SOS 240_min PGT145	282		232.3		0.161622		0.378731				374		266		0.126366		0.177004				549		480.8		0.13034		0.206335
MuLV 0_min PGT151	56.5		0		0						418		0		0						55.9		0		0
BaL.01_SOS 0_min PGT151	17316		17259.5		1		1				12816		12398		1		1				16401		16345.1		1		1
BaL.01_SOS 30_min z.fcs	16205		16148.5		0.93563		1.01051				10542		10124		0.816583		0.854743				15339		15283.1		0.935026		0.990986
BaL.01_SOS 60_min PGT151	15187		15130.5		0.876648		1.0559				10842		10424		0.840781		0.967279				12804		12748.1		0.779934		1.06952
BaL.01_SOS 90_min PGT151	12340		12283.5		0.711695		0.96801				9939		9521		0.767946		0.888891				12873		12817.1		0.784155		1.05869
BaL.01_SOS 120_min PGT151	11816		11759.5		0.681335		0.959284				9574		9156		0.738506		0.880457				12243		12187.1		0.745612		0.99958
BaL.01_SOS 180_min PGT151	10734		10677.5		0.618645		0.91333				9273		8855		0.714228		0.87109				11270		11214.1		0.686083		1.06956
BaL.01_SOS 240_min PGT151	6161		6104.5		0.353689		0.828801				7173		6755		0.544846		0.763182				9842		9786.1		0.598718		0.947796
MuLV 0_min PG9	41.9		0		0						235		0		0						69.8		0		0
BaL.01_SOS 0_min PG9	9495		9453.1		1		1				9476		9241		1		1				14089		14019.2		1		1
BaL.01_SOS 30_min PG9	10534		10492.1		1.10991		1.19874				8564		8329		0.901309		0.943428				11735		11665.2		0.832087		0.881886
BaL.01_SOS 60_min PG9	9494		9452.1		0.999894		1.20435				8029		7794		0.843415		0.97031				10702		10632.2		0.758403		1.04
BaL.01_SOS 90_min PG9	8103		8061.1		0.852747		1.15986				7012		6777		0.733362		0.84886				9388		9318.2		0.664674		0.897377
BaL.01_SOS 120_min PG9	7443		7401.1		0.782928		1.10232				6378		6143		0.664755		0.79253				8608		8538.2		0.609036		0.816485
BaL.01_SOS 180_min PG9	5885		5843.1		0.618115		0.912547				5094		4859		0.525809		0.64129				7027		6957.2		0.496262		0.773643
BaL.01_SOS 240_min PG9	3298		3256.1		0.344448		0.807146				3534		3299		0.356996		0.500055				5195		5125.2		0.365584		0.578736
MuLV 0_min PG16	45.6		0		0						205		0		0						49.6		0		0
BaL.01_SOS 0_min PG16	12022		11976.4		1		1				10957		10752		1		1				15763		15713.4		1		1
BaL.01_SOS 30_min PG16	11310		11264.4		0.94055		1.01583				9103		8898		0.827567		0.86624				13214		13164.4		0.837782		0.887921
BaL.01_SOS 60_min PG16	9692		9646.4		0.805451		0.970146				8771		8566		0.796689		0.916554				12057		12007.4		0.76415		1.04788
BaL.01_SOS 90_min PG16	7056		7010.4		0.585351		0.796163				6586		6381		0.593471		0.686937				9392		9342.4		0.59455		0.802702
BaL.01_SOS 120_min PG16	5555		5509.4		0.460021		0.647686				5772		5567		0.517764		0.617285				7243		7193.4		0.457788		0.613718
BaL.01_SOS 180_min PG16	3909		3863.4		0.322584		0.476244				4217		4012		0.37314		0.455091				5755		5705.4		0.363091		0.566037
BaL.01_SOS 240_min PG16	2494		2448.4		0.204435		0.479054				2723		2518		0.234189		0.328035				4283		4233.4		0.269413		0.426493
MuLV 0_min VRC01	59.2		0		0						93.9		0		0						51.5		0		0
BaL.01_SOS 0_min VRC01	11147		11087.8		1		1				9115		9021.1		1		1				10531		10479.5		1		1
BaL.01_SOS 30_min VRC01	10199		10139.8		0.914501		0.987691				8432		8338.1		0.924289		0.967481				10822		10770.5		1.02777		1.08928
BaL.01_SOS 60_min VRC01	9505		9445.8		0.851909		1.0261				8132		8038.1		0.891033		1.02509				10227		10175.5		0.970991		1.33152
BaL.01_SOS 90_min VRC01	8115		8055.8		0.726546		0.988209				7158		7064.1		0.783064		0.90639				8902		8850.5		0.844554		1.14023
BaL.01_SOS 120_min VRC01	7874		7814.8		0.704811		0.992336				6233		6139.1		0.680527		0.811333				7797		7745.5		0.73911		0.990863
BaL.01_SOS 180_min VRC01	6476		6416.8		0.578726		0.854397				5322		5228.1		0.579541		0.706823				6746		6694.5		0.638819		0.995879
BaL.01_SOS 240_min VRC01	4295		4235.8		0.382023		0.895197				4027		3933.1		0.435989		0.610702				5206		5154.5		0.491865		0.778644
MuLV 0_min VRC34.01	51.6		0		0						88.9		0		0						51.6		0		0
BaL.01_SOS 0_min VRC34.01	5012		4960.4		1		1				4216		4127.1		1		1				5602		5550.4		1		1
BaL.01_SOS 30_min VRC34.01	4810		4758.4		0.959277		1.03605				3872		3783.1		0.916648		0.959484				4924		4872.4		0.877847		0.930384
BaL.01_SOS 60_min VRC34.01	4500		4448.4		0.896783		1.08015				3432		3343.1		0.810036		0.931909				4714		4662.4		0.840012		1.15191
BaL.01_SOS 90_min VRC34.01	3563		3511.4		0.707886		0.962829				2894		2805.1		0.679678		0.786721				4039		3987.4		0.718399		0.96991
BaL.01_SOS 120_min VRC34.01	3076		3024.4		0.609709		0.858438				2693		2604.1		0.630976		0.752258				3555		3503.4		0.631198		0.846195
BaL.01_SOS 180_min VRC34.01	2537		2485.4		0.501048		0.739718				2078		1989.1		0.481961		0.587811				2984		2932.4		0.528322		0.823622
BaL.01_SOS 240_min VRC34.01	1617		1565.4		0.315579		0.739498				1469		1380.1		0.334399		0.468403				2173		2121.4		0.382207		0.60505
MuLV 0_min b6	56.7		0		0						58.6		0		0						51.7		0		0
BaL.01_SOS 0_min b6	1364		1307.3		1		1				1145		1086.4		1		1				1835		1783.3		1		1
BaL.01_SOS 30_min b6	1311		1254.3		0.959458		1.03625				1127		1068.4		0.983432		1.02939				1658		1606.3		0.900746		0.954653
BaL.01_SOS 60_min b6	1087		1030.3		0.788113		0.949263				1069		1010.4		0.930044		1.06997				1503		1451.3		0.813828		1.116
BaL.01_SOS 90_min b6	1142		1085.3		0.830184		1.12917				943		884.4		0.814065		0.942273				1531		1479.3		0.82953		1.11995
BaL.01_SOS 120_min b6	1106		1049.3		0.802647		1.13008				917		858.4		0.790133		0.942007				1404		1352.3		0.758313		1.01661
BaL.01_SOS 180_min b6	883		826.3		0.632066		0.933144				716		657.4		0.605118		0.738017				1165		1113.3		0.624292		0.973233
BaL.01_SOS 240_min b6	704		647.3		0.495143		1.16027				530		471.4		0.43391		0.607791				944		892.3		0.500364		0.792099
MuLV 0_min b12	55.7		0		0						63		0		0						59.3		0		0
BaL.01_SOS 0_min b12	6649		6593.3		1		1				5622		5559		1		1				7243		7183.7		1		1
BaL.01_SOS 30_min b12	5519		5463.3		0.828614		0.894931				4693		4630		0.832884		0.871805				6032		5972.7		0.831424		0.881183
BaL.01_SOS 60_min b12	5354		5298.3		0.803588		0.967903				4251		4188		0.753373		0.866721				5929		5869.7		0.817086		1.12047
BaL.01_SOS 90_min b12	5198		5142.3		0.779928		1.06082				4098		4035		0.72585		0.840165				5674		5614.7		0.781589		1.05522
BaL.01_SOS 120_min b12	4767		4711.3		0.714559		1.00606				4044		3981		0.716136		0.853787				5570		5510.7		0.767112		1.0284
BaL.01_SOS 180_min b12	3959		3903.3		0.59201		0.874008				3482		3419		0.615039		0.750116				4851		4791.7		0.667024		1.03985
BaL.01_SOS 240_min b12	3072		3016.3		0.45748		1.07201				2590		2527		0.454578		0.636741				3565		3505.7		0.488008		0.772537
MuLV 0_min Env_exp_ctrl	147		0		0						233		0		0						176		0		0
BaL.01_SOS 0_min Env_exp_ctrl	14249		14102		1		1				12911		12678		1		1				15636		15460		1		1
BaL.01_SOS 30_min Env_exp_ctrl	13204		13057		0.925897		1				12345		12112		0.955356		1				14763		14587		0.943532		1
BaL.01_SOS 60_min Env_exp_ctrl	11855		11708		0.830237		1				11253		11020		0.869222		1				11450		11274		0.729237		1
BaL.01_SOS 90_min Env_exp_ctrl	10515		10368		0.735215		1				11186		10953		0.863938		1				11627		11451		0.740686		1
BaL.01_SOS 120_min Env_exp_ctrl	10163		10016		0.710254		1				10867		10634		0.838776		1				11708		11532		0.745925		1
BaL.01_SOS 180_min Env_exp_ctrl	9699		9552		0.677351		1				10628		10395		0.819924		1				10093		9917		0.641462		1
BaL.01_SOS 240_min Env_exp_ctrl	6165		6018		0.426748		1				9284		9051		0.713914		1				9942		9766		0.631695		1
MuLV 0_min sCD4.bio	1494		0		0						1835		0		0						1556		0		0
BaL.01_SOS 0_min sCD4.bio	22002		20508		1		1				22791		20956		1		1				27120		25564		1		1
BaL.01_SOS 30_min sCD4.bio	19276		17782		0.867076		0.936472				17897		16062		0.766463		0.80228				20935		19379		0.758058		0.803426
BaL.01_SOS 60_min sCD4.bio	16944		15450		0.753365		0.907409				15552		13717		0.654562		0.753043				19032		17476		0.683618		0.937443
BaL.01_SOS 90_min sCD4.bio	13532		12038		0.58699		0.798393				12466		10631		0.507301		0.587196				15923		14367		0.562001		0.758758
BaL.01_SOS 120_min sCD4.bio	10868		9374		0.45709		0.643559				10022		8187		0.390676		0.465769				13237		11681		0.456932		0.61257
BaL.01_SOS 180_min sCD4.bio	8943		7449		0.363224		0.536242				7400		5565		0.265556		0.323879				9644		8088		0.316382		0.493221
BaL.01_SOS 240_min sCD4.bio	5110		3616		0.176321		0.413175				4869		3034		0.14478		0.202797				6392		4836		0.189172		0.299468

## Sheet: Fig 7, S15 Fig, S16 Fig
1-79
	1	2	3	4	5	6	7	8	9	10	11	12
	160	170	179	179	181	181	175	183	173	190	177	179
A	175	4539	273	493	1172	1833	2290	2901	4206	4443	4360	186
B	179	8229	533	902	2490	4362	5340	6879	8770	9145	9463	190
C	177	13724	979	1821	4871	7517	10503	12047	13029	15481	16201	185
D	171	21548	1194	2763	7627	12750	17263	18856	19448	20450	20201	183
E	175	23603	1170	4008	9994	16197	19408	21806	24884	23190	24503	185
F	171	27816	1755	6157	14812	22518	25063	27775	28892	28466	27720	181
G	132	154	158	156	162	164	162	168	164	168	170	138
End of results
background average	171.694													sCD4 [nM]
background subtracted
		4367.31	101.306	321.306	1000.31	1661.31	2118.31	2729.31	4034.31	4271.31	4188.31			40
		8057.31	361.306	730.306	2318.31	4190.31	5168.31	6707.31	8598.31	8973.31	9291.31			20
		13552.3	807.306	1649.31	4699.31	7345.31	10331.3	11875.3	12857.3	15309.3	16029.3			10
		21376.3	1022.31	2591.31	7455.31	12578.3	17091.3	18684.3	19276.3	20278.3	20029.3			5
		23431.3	998.306	3836.31	9822.31	16025.3	19236.3	21634.3	24712.3	23018.3	24331.3			2.5
		27644.3	1583.31	5985.31	14640.3	22346.3	24891.3	27603.3	28720.3	28294.3	27548.3			0
% co-inhibition
		84.1743	99.6329	98.8357	96.3752	93.98	92.324	90.1099	85.381	84.5222	84.8229
		70.803	98.6907	97.3536	91.5992	84.8157	81.2717	75.6949	68.8425	67.4837	66.3313
		50.8909	97.0746	94.0235	82.9713	73.383	62.5627	56.9678	53.4093	44.5241	41.915
		22.5392	96.2955	90.61	72.9844	54.4203	38.0667	32.2942	30.149	26.518	27.4203
		15.0926	96.3825	86.0985	64.4072	41.9295	30.2939	21.6043	10.4507	16.5892	11.8313
		-0.173936	94.2626	78.3112	46.9483	19.0243	9.80204	-0.0253657	-4.07301	-2.52932	0.173936
% effect
														AUC	ΔAUC	sum ΔAUC
			97.6318	92.489	76.6164	61.1645	50.4815	36.1985	5.69217	0.151947				223.686	105.77	336.551
			95.8348	91.5808	73.2739	51.6929	40.4182	22.6762	0.876151	-3.44696				196.7	78.7843
			94.5418	88.8491	68.2282	50.3387	30.1505	19.7116	13.0723	-3.50556				190.172	72.2559
			95.062	87.4833	63.9889	39.2435	17.4445	9.74989	6.89037	2.05045				164.577	46.6612
			95.8197	83.9359	58.8703	32.896	19.4504	9.40903	-3.47971	3.61371				150.996	33.0799
			94.2626	78.3112	46.9483	19.0243	9.80204	-0.0253657	-4.07301	-2.52932				117.916	0
inhibitor [ug/ml]		0	25	6.25	1.5625	0.390625	0.0976562	0.0244141	0.00610352	0.00152588	0
447-52D
	1	2	3	4	5	6	7	8	9	10	11	12
	258	290	328	322	322	320	316	330	315	326	320	284
A	307	1499	356	430	762	834	1105	1503	1550	1615	1463	313
B	313	3713	485	815	1327	2062	2879	3468	4457	3756	3891	328
C	316	7338	656	1385	2278	4444	6722	6902	7118	7658	7213	334
D	345	11373	938	2744	4444	6555	9445	11232	11215	12081	11107	330
E	320	15172	1355	3457	6328	10353	13575	14444	15237	15572	14795	334
F	315	17007	2189	4906	10906	14679	16817	18110	17988	18329	17753	324
G	222	286	280	299	313	301	305	315	309	313	298	262
End of results
background average	308.694													sCD4 [nM]
background subtracted
		1190.31	47.3056	121.306	453.306	525.306	796.306	1194.31	1241.31	1306.31	1154.31			40
		3404.31	176.306	506.306	1018.31	1753.31	2570.31	3159.31	4148.31	3447.31	3582.31			20
		7029.31	347.306	1076.31	1969.31	4135.31	6413.31	6593.31	6809.31	7349.31	6904.31			10
		11064.3	629.306	2435.31	4135.31	6246.31	9136.31	10923.3	10906.3	11772.3	10798.3			5
		14863.3	1046.31	3148.31	6019.31	10044.3	13266.3	14135.3	14928.3	15263.3	14486.3			2.5
		16698.3	1880.31	4597.31	10597.3	14370.3	16508.3	17801.3	17679.3	18020.3	17444.3			0
% co-inhibition
		93.0274	99.7229	99.2894	97.3446	96.9229	95.3354	93.004	92.7287	92.3479	93.2383
		80.0583	98.9672	97.0342	94.035	89.7295	84.9437	81.4935	75.7001	79.8064	79.0156
		58.8239	97.9656	93.6952	88.4642	75.7763	62.4322	61.3778	60.1126	56.9494	59.5561
		35.1877	96.3137	85.7345	75.7763	63.4105	46.4815	36.0136	36.1132	31.0404	36.7459
		12.934	93.871	81.5579	64.7402	41.1626	22.2889	17.1985	12.5532	10.5909	15.1424
		2.18495	88.9856	73.07	37.9233	15.8219	3.29793	-4.27618	-3.56153	-5.55904	-2.18495
% effect
														AUC	ΔAUC	sum ΔAUC
			95.9647	89.6524	61.3321	55.1904	32.0735	-1.87664	-5.88584	-11.4305				164.214	65.4827	270.57
			94.953	85.5064	70.8498	49.8096	26.422	9.56114	-18.7501	1.3168				163.48	64.7486
			95.0149	84.5509	71.733	40.6427	7.94482	5.36114	2.26072	-5.49032				154.883	56.1523
			94.2431	77.7217	62.1701	42.8586	16.4207	0.0731843	0.228701	-7.6935				146.149	47.4177
			92.8701	78.5462	58.982	31.5541	9.59808	3.67637	-1.72745	-4.01027				135.499	36.7681
			88.9856	73.07	37.9233	15.8219	3.29793	-4.27618	-3.56153	-5.55904				98.731	0
inhibitor [ug/ml]		0	6.25	1.5625	0.390625	0.0976562	0.0244141	0.00610352	0.00152588	0.00038147	0
17b
	1	2	3	4	5	6	7	8	9	10	11	12
	168	184	184	186	167	180	165	182	180	176	174	141
A	194	5333	1932	2347	2451	2880	3325	3881	4271	4008	4363	161
B	206	11580	3754	6185	5924	8209	7960	8544	9915	9488	9329	165
C	214	21919	8730	11243	12625	15399	15652	17756	21325	19811	19147	176
D	214	32796	12680	19787	20949	23941	28268	29861	32220	34359	32289	182
E	208	45039	19576	25531	31622	35525	39159	43121	42788	44139	43311	184
F	198	54523	25114	40337	48624	52289	55412	54701	54441	55406	53539	196
G	155	170	180	186	186	163	194	194	196	190	184	155
End of results
background average	181.611													sCD4 [nM]
background subtracted
		5151.39	1750.39	2165.39	2269.39	2698.39	3143.39	3699.39	4089.39	3826.39	4181.39			40
		11398.4	3572.39	6003.39	5742.39	8027.39	7778.39	8362.39	9733.39	9306.39	9147.39			20
		21737.4	8548.39	11061.4	12443.4	15217.4	15470.4	17574.4	21143.4	19629.4	18965.4			10
		32614.4	12498.4	19605.4	20767.4	23759.4	28086.4	29679.4	32038.4	34177.4	32107.4			5
		44857.4	19394.4	25349.4	31440.4	35343.4	38977.4	42939.4	42606.4	43957.4	43129.4			2.5
		54341.4	24932.4	40155.4	48442.4	52107.4	55230.4	54519.4	54259.4	55224.4	53357.4			0
% co-inhibition
		90.4337	96.7495	95.9788	95.7857	94.989	94.1626	93.1301	92.4059	92.8943	92.235
		78.8328	93.366	88.8515	89.3362	85.0929	85.5553	84.4708	81.9248	82.7177	83.013
		59.633	84.1254	79.4587	76.8922	71.7408	71.271	67.3638	60.7361	63.5476	64.7807
		39.4341	76.7901	63.5922	61.4343	55.8781	47.8427	44.8844	40.5037	36.5315	40.3756
		16.6984	63.984	52.9254	41.6142	34.3662	27.6178	20.2602	20.8786	18.3698	19.9074
		-0.913659	53.6998	25.4302	10.041	3.23495	-2.56456	-1.24421	-0.761383	-2.55342	0.913659
% effect
														AUC	ΔAUC	sum ΔAUC
			62.4894	53.596	51.3673	42.1739	32.6377	20.7227	12.365	18.0011				152.386	116.438	366.951
			65.2251	41.5609	44.1015	21.8585	24.2824	18.5975	5.25169	9.40826				116.179	80.2305
			57.996	45.648	38.8573	25.2268	23.9836	13.6453	-3.89163	3.54767				104.904	68.9552
			61.3781	39.4164	35.8257	26.5799	13.2088	8.28624	0.996573	-5.61326				91.6312	55.6827
			55.9152	42.3791	28.5338	19.662	11.4017	2.39581	3.15275	0.0818305				81.5934	45.645
			53.6998	25.4302	10.041	3.23495	-2.56456	-1.24421	-0.761383	-2.55342				35.9485	0
inhibitor [ug/ml]		0	25	6.25	1.5625	0.390625	0.0976562	0.0244141	0.00610352	0.00152588	0
48d
	1	2	3	4	5	6	7	8	9	10	11	12
	398	455	479	473	465	451	410	459	441	463	459	473
A	447	6346	4736	5282	6364	5785	6744	8670	9439	9177	7875	509
B	449	12193	9259	10473	10948	12917	14346	16555	16752	17795	16762	491
C	441	18958	15245	17658	18410	18151	24951	24821	25098	24990	25835	469
D	443	24738	21418	22223	25157	24048	31758	30849	31887	33786	32982	485
E	441	31024	24984	30207	29167	31215	35927	37595	40106	37814	35185	479
F	433	31207	27609	34666	34219	34949	40601	42114	42700	41321	36726	475
G	372	439	334	459	451	439	451	439	453	457	447	390
End of results
background average	447.75													sCD4 [nM]
background subtracted
		5898.25	4288.25	4834.25	5916.25	5337.25	6296.25	8222.25	8991.25	8729.25	7427.25			40
		11745.2	8811.25	10025.2	10500.2	12469.2	13898.2	16107.2	16304.2	17347.2	16314.2			20
		18510.2	14797.2	17210.2	17962.2	17703.2	24503.2	24373.2	24650.2	24542.2	25387.2			10
		24290.2	20970.2	21775.2	24709.2	23600.2	31310.2	30401.2	31439.2	33338.2	32534.2			5
		30576.2	24536.2	29759.2	28719.2	30767.2	35479.2	37147.2	39658.2	37366.2	34737.2			2.5
		30759.2	27161.2	34218.2	33771.2	34501.2	40153.2	41666.2	42252.2	40873.2	36278.2			0
% co-inhibition
		82.4031	87.2064	85.5775	82.3494	84.0768	81.2157	75.4697	73.1755	73.9571	77.8415
		64.9592	73.7125	70.0906	68.6735	62.7992	58.5359	51.9456	51.3578	48.2461	51.328
		44.7764	55.8538	48.6549	46.4113	47.184	26.8969	27.2847	26.4583	26.7805	24.2596
		27.5324	37.4373	35.0356	26.2823	29.5909	6.58885	9.30076	6.20399	0.538505	2.93716
		8.77867	26.7984	11.2161	14.3189	8.20884	-5.84897	-10.8253	-18.3166	-11.4787	-3.63528
		8.23271	18.967	-2.08689	-0.75331	-2.9312	-19.7934	-24.3073	-26.0556	-21.9415	-8.23271
% effect
														AUC	ΔAUC	sum ΔAUC
			35.6384	27.4436	11.2041	19.8942	5.50073	-23.4063	-34.948	-31.0157				4.8163	51.4247	294.457
			37.196	28.5429	25.1573	11.1228	0.937294	-14.8078	-16.212	-23.6462				24.9947	71.6031
			32.5827	21.5889	18.1628	19.3428	-11.6385	-11.0462	-12.3082	-11.8162				20.762	67.3704
			26.1929	23.3596	13.0331	16.9364	-10.1998	-7.0005	-10.6539	-17.3376				18.0032	64.6116
			24.8662	8.87259	12.0572	5.78594	-8.64293	-13.7506	-21.4397	-14.4212				-7.16147	39.4469
			18.967	-2.08689	-0.75331	-2.9312	-19.7934	-24.3073	-26.0556	-21.9415				-46.6084	0
inhibitor [ug/ml]		0	25	6.25	1.5625	0.390625	0.0976562	0.0244141	0.00610352	0.00152588	0
25C2
	1	2	3	4	5	6	7	8	9	10	11	12
	428	441	439	443	441	421	419	430	428	434	441	389
A	432	8345	3356	6686	6957	7273	9033	8747	7973	8485	8726	380
B	436	14911	5512	11691	12780	13073	15016	14403	15543	14943	15706	389
C	436	22487	9059	15502	19086	18864	21945	21902	22302	19974	20586	396
D	432	28061	12331	19879	27195	24408	25866	27184	29295	28327	25881	402
E	438	31262	12101	20748	28126	27988	29209	31103	30215	28493	29344	428
F	423	31492	14014	25202	31047	32401	33767	33689	33042	34478	31554	436
G	318	363	366	366	383	387	408	400	393	415	353	368
End of results
background average	408.389													sCD4 [nM]
background subtracted
		7936.61	2947.61	6277.61	6548.61	6864.61	8624.61	8338.61	7564.61	8076.61	8317.61			40
		14502.6	5103.61	11282.6	12371.6	12664.6	14607.6	13994.6	15134.6	14534.6	15297.6			20
		22078.6	8650.61	15093.6	18677.6	18455.6	21536.6	21493.6	21893.6	19565.6	20177.6			10
		27652.6	11922.6	19470.6	26786.6	23999.6	25457.6	26775.6	28886.6	27918.6	25472.6			5
		30853.6	11692.6	20339.6	27717.6	27579.6	28800.6	30694.6	29806.6	28084.6	28935.6			2.5
		31083.6	13605.6	24793.6	30638.6	31992.6	33358.6	33280.6	32633.6	34069.6	31145.6			0
% co-inhibition
		74.4923	90.5266	79.8242	78.9533	77.9377	72.2812	73.2003	75.6879	74.0424	73.2678
		53.3897	83.5974	63.7385	60.2386	59.2969	53.0522	55.0224	51.3585	53.2869	50.8346
		29.041	72.1976	51.4903	39.9716	40.6851	30.783	30.9212	29.6356	37.1176	35.1507
		11.1266	61.6816	37.4229	13.9099	22.8671	18.1812	13.9452	7.16062	10.2717	18.133
		0.838834	62.4208	34.63	10.9177	11.3612	7.43702	1.34985	4.20381	9.73819	7.00314
		0.0996316	56.2726	20.3152	1.52983	-2.82183	-7.21205	-6.96136	-4.88195	-9.49715	-0.0996316
% effect
														AUC	ΔAUC	sum ΔAUC
			63.7311	22.7572	19.4226	15.5344	-6.12149	-2.6024	6.92128	0.621377				53.0342	38.9727	170.824
			65.7478	24.2783	16.9697	15.0032	1.96307	6.07714	-1.57381	2.453				58.2903	44.2288
			59.0564	28.5615	11.5983	12.649	-1.93344	-1.72992	-3.62314	7.39536				47.4111	33.3497
			55.1151	26.6992	-0.843291	9.6489	4.15998	-0.801879	-8.74914	-5.10492				33.1848	19.1234
			60.8872	31.9623	7.28225	7.74387	3.65952	-2.67607	0.294367	6.0546				49.2107	35.1492
			56.2726	20.3152	1.52983	-2.82183	-7.21205	-6.96136	-4.88195	-9.49715				14.0615	0
inhibitor [ug/ml]		0	25	6.25	1.5625	0.390625	0.0976562	0.0244141	0.00610352	0.00152588	0
C34
	1	2	3	4	5	6	7	8	9	10	11	12
	358	418	436	452	454	452	444	456	454	460	460	487
A	424	7109	547	609	1959	6453	7810	8456	4734	8542	9288	503
B	460	14495	587	672	3891	12202	15301	15452	15333	15772	15140	493
C	448	21432	702	1295	4100	20033	23966	23680	23353	23751	23021	471
D	483	31032	800	1124	4985	21537	36251	35217	33160	32154	29969	477
E	469	36178	963	1359	12214	35273	41992	39816	43456	38412	34306	471
F	467	37727	631	1335	11281	41463	48171	43840	41654	39908	37149	475
G	400	460	442	438	436	442	465	458	463	475	452	396
End of results
background average	452.75													sCD4 [nM]
background subtracted
		6656.25	94.25	156.25	1506.25	6000.25	7357.25	8003.25	4281.25	8089.25	8835.25			40
		14042.2	134.25	219.25	3438.25	11749.2	14848.2	14999.2	14880.2	15319.2	14687.2			20
		20979.2	249.25	842.25	3647.25	19580.2	23513.2	23227.2	22900.2	23298.2	22568.2			10
		30579.2	347.25	671.25	4532.25	21084.2	35798.2	34764.2	32707.2	31701.2	29516.2			5
		35725.2	510.25	906.25	11761.2	34820.2	41539.2	39363.2	43003.2	37959.2	33853.2			2.5
		37274.2	178.25	882.25	10828.2	41010.2	47718.2	43387.2	41201.2	39455.2	36696.2			0
% co-inhibition
		82.003	99.7452	99.5775	95.9274	83.7766	80.1076	78.361	88.4244	78.1284	76.1114
		62.0328	99.637	99.4072	90.7037	68.2326	59.8536	59.4453	59.7671	58.5801	60.2889
		43.2767	99.3261	97.7227	90.1386	47.0593	36.4253	37.1986	38.0827	37.0066	38.9804
		17.3204	99.0611	98.1851	87.7458	42.9928	3.20939	6.0051	11.5668	14.2868	20.1945
		3.40676	98.6204	97.5497	68.2002	5.85368	-12.313	-6.42959	-16.2714	-2.63348	8.46824
		-0.781393	99.5181	97.6146	70.7228	-10.8827	-29.0197	-17.3096	-11.3991	-6.67834	0.781393
% effect
														AUC	ΔAUC	sum ΔAUC
			98.7832	97.9828	80.5539	22.5349	5.01565	-3.3244	44.7278	-4.43469				177.406	89.4172	225.538
			99.0654	98.4737	76.0647	18.2078	-3.36588	-4.41706	-3.58865	-6.64474				137.02	49.031
			98.8553	96.1318	83.2493	10.0741	-7.98898	-6.67547	-5.17366	-7.00155				129.77	41.7817
			98.8443	97.7661	84.9165	29.8309	-19.1379	-15.6967	-8.85091	-5.50291				129.743	41.7544
			98.5333	97.395	66.1929	-0.089108	-19.4025	-13.1477	-23.6107	-9.11201				91.5423	3.55354
			99.5181	97.6146	70.7228	-10.8827	-29.0197	-17.3096	-11.3991	-6.67834				87.9887	0
inhibitor [uM]		0	25	6.25	1.5625	0.390625	0.0976562	0.0244141	0.00610352	0.00152588	0
4B3
	1	2	3	4	5	6	7	8	9	10	11	12
	145	153	158	153	151	145	137	143	137	139	133	117
A	158	1649	1596	1763	1661	1737	1823	1743	1802	1706	1512	127
B	160	3754	4085	4085	4378	4186	3815	4165	4091	3989	3721	133
C	170	6870	7911	7520	7974	7741	7402	7197	6962	6876	6375	143
D	168	10984	12317	11888	12078	11542	11331	11321	11172	10388	9899	135
E	168	13989	15362	15251	15071	14973	15257	14644	14343	13181	13373	141
F	155	16552	18031	17716	16851	17217	17512	17571	16587	16577	14844	135
G	117	137	139	137	137	137	137	137	135	117	115	96
End of results
background average	140.139													sCD4 [nM]
background subtracted
		1508.86	1455.86	1622.86	1520.86	1596.86	1682.86	1602.86	1661.86	1565.86	1371.86			40
		3613.86	3944.86	3944.86	4237.86	4045.86	3674.86	4024.86	3950.86	3848.86	3580.86			20
		6729.86	7770.86	7379.86	7833.86	7600.86	7261.86	7056.86	6821.86	6735.86	6234.86			10
		10843.9	12176.9	11747.9	11937.9	11401.9	11190.9	11180.9	11031.9	10247.9	9758.86			5
		13848.9	15221.9	15110.9	14930.9	14832.9	15116.9	14503.9	14202.9	13040.9	13232.9			2.5
		16411.9	17890.9	17575.9	16710.9	17076.9	17371.9	17430.9	16446.9	16436.9	14703.9			0
% co-inhibition
		90.3016	90.6423	89.5689	90.2245	89.736	89.1832	89.6974	89.3182	89.9352	91.1822
		76.7715	74.6439	74.6439	72.7606	73.9947	76.3794	74.1297	74.6054	75.261	76.9836
		56.743	50.0519	52.5651	49.6469	51.1446	53.3235	54.6412	56.1517	56.7045	59.9247
		30.2998	21.7318	24.4892	23.268	26.7132	28.0694	28.1337	29.0914	34.1307	37.2738
		10.9848	2.15968	2.87315	4.03012	4.66002	2.83458	6.77471	8.70942	16.1783	14.9442
		-5.48919	-14.9956	-12.9709	-7.41104	-9.76355	-11.6597	-12.0389	-5.71415	-5.64988	5.48919
% effect
														AUC	ΔAUC	sum ΔAUC
			-1.07612	-12.6704	-5.58888	-10.8653	-16.8361	-11.2819	-15.3781	-8.71309				-46.6689	-4.59625	-14.0398
			-9.65986	-9.65986	-17.8047	-12.4675	-2.15436	-11.8837	-9.82665	-6.99124				-43.422	-1.34936
			-19.877	-13.8453	-20.8489	-17.2545	-12.0249	-8.86251	-5.23729	-3.91061				-54.1657	-12.0931
			-18.2063	-14.0418	-15.8863	-10.6831	-8.63478	-8.53771	-7.0913	0.519349				-44.3829	-2.31031
			-12.4143	-11.5945	-10.2652	-9.54149	-11.6388	-7.11181	-4.88891	3.69253				-35.7634	6.30922
			-14.9956	-12.9709	-7.41104	-9.76355	-11.6597	-12.0389	-5.71415	-5.64988				-42.0726	0
inhibitor [ug/ml]		0	25	6.25	1.5625	0.390625	0.0976562	0.0244141	0.00610352	0.00152588	0
b6
	1	2	3	4	5	6	7	8	9	10	11	12
	145	153	159	157	147	149	137	139	139	139	131	114
A	165	1815	1377	1430	1658	1642	1778	1813	1784	1852	1699	130
B	175	4340	2580	3032	3232	3336	3791	3626	3862	4162	3722	135
C	182	7898	4595	5060	5437	6489	6840	6656	6944	6799	6932	137
D	182	11518	6399	7237	8508	9517	10162	10733	10172	11012	10823	139
E	181	14748	8343	9970	11137	12489	14055	14002	14720	13857	14192	143
F	175	18072	11330	13786	15374	17693	17850	16753	17658	17179	15721	141
G	131	135	147	139	141	137	135	135	133	133	126	96
End of results
background average	143.944													sCD4 [nM]
background subtracted
		1671.06	1233.06	1286.06	1514.06	1498.06	1634.06	1669.06	1640.06	1708.06	1555.06			40
		4196.06	2436.06	2888.06	3088.06	3192.06	3647.06	3482.06	3718.06	4018.06	3578.06			20
		7754.06	4451.06	4916.06	5293.06	6345.06	6696.06	6512.06	6800.06	6655.06	6788.06			10
		11374.1	6255.06	7093.06	8364.06	9373.06	10018.1	10589.1	10028.1	10868.1	10679.1			5
		14604.1	8199.06	9826.06	10993.1	12345.1	13911.1	13858.1	14576.1	13713.1	14048.1			2.5
		17928.1	11186.1	13642.1	15230.1	17549.1	17706.1	16609.1	17514.1	17035.1	15577.1			0
% co-inhibition
		90.0251	92.6396	92.3232	90.9622	91.0577	90.2459	90.037	90.2101	89.8042	90.7175
		74.9527	85.4586	82.7605	81.5667	80.9459	78.2299	79.2148	77.806	76.0153	78.6417
		53.7142	73.4306	70.6549	68.4045	62.1248	60.0296	61.128	59.4088	60.2744	59.4805
		32.1055	62.6621	57.6599	50.073	44.05	40.1998	36.7914	40.1401	35.126	36.2542
		12.8249	51.0579	41.3459	34.3798	26.3094	16.9616	17.278	12.992	18.1435	16.1438
		-7.01684	33.2278	18.5673	9.08817	-4.7545	-5.69167	0.856586	-4.54558	-1.68631	7.01684
% effect
														AUC	ΔAUC	sum ΔAUC
			23.5578	20.2721	6.13742	7.12933	-1.30188	-3.47167	-1.67384	-5.88944				21.6294	3.9944	197.532
			37.329	25.7007	20.5554	17.8799	6.17434	10.4192	4.34776	-3.37016				61.4442	43.8093
			38.7839	32.3887	27.2038	12.7354	7.90807	10.4386	6.47774	8.47195				72.717	55.082
			43.2728	35.673	24.1463	14.9956	9.1461	3.96769	9.05541	1.43744				71.8493	54.2144
			42.7682	31.4113	23.2653	13.828	2.89682	3.26677	-1.74507	4.27892				58.0667	40.4317
			33.2278	18.5673	9.08817	-4.7545	-5.69167	0.856586	-4.54558	-1.68631				17.635	0
inhibitor [ug/ml]		0	400	100	25	6.25	1.5625	0.390625	0.0976562	0.0244141	0
b12
	1	2	3	4	5	6	7	8	9	10	11	12
	391	437	445	439	431	425	417	425	433	453	471	486
A	473	7884	512	804	1642	3200	5752	7628	8170	9055	8920	516
B	478	17144	558	1066	2305	6016	9331	14634	16084	16701	15780	502
C	473	24536	556	1034	2899	6167	13120	17734	23342	25560	24877	504
D	471	30708	554	1066	3040	7638	16624	24716	28502	31985	33269	520
E	478	37427	578	1060	3467	8166	19397	28540	34568	34860	38068	508
F	498	39722	560	844	3413	9685	21355	35519	39400	43071	41346	532
G	431	488	467	465	445	441	459	457	465	484	475	445
End of results
background average	464.667													sCD4 [nM]
background subtracted
		7419.33	47.3333	339.333	1177.33	2735.33	5287.33	7163.33	7705.33	8590.33	8455.33			40
		16679.3	93.3333	601.333	1840.33	5551.33	8866.33	14169.3	15619.3	16236.3	15315.3			20
		24071.3	91.3333	569.333	2434.33	5702.33	12655.3	17269.3	22877.3	25095.3	24412.3			10
		30243.3	89.3333	601.333	2575.33	7173.33	16159.3	24251.3	28037.3	31520.3	32804.3			5
		36962.3	113.333	595.333	3002.33	7701.33	18932.3	28075.3	34103.3	34395.3	37603.3			2.5
		39257.3	95.3333	379.333	2948.33	9220.33	20890.3	35054.3	38935.3	42606.3	40881.3			0
% co-inhibition
		81.4838	99.8819	99.1531	97.0618	93.1735	86.8045	82.1227	80.77	78.5613	78.8982
		58.3738	99.7671	98.4993	95.4071	86.1457	77.8725	64.638	61.0192	59.4794	61.7779
		39.9258	99.7721	98.5791	93.9247	85.7688	68.4164	56.9014	42.9056	37.3702	39.0748
		24.5225	99.7771	98.4993	93.5728	82.0977	59.6716	39.4766	30.028	21.3355	18.1311
		7.75406	99.7172	98.5142	92.5072	80.78	52.7511	29.9331	14.8892	14.1605	6.15433
		2.02649	99.7621	99.0533	92.6419	76.9891	47.8645	12.5158	2.83009	-6.33153	-2.02649
% effect
														AUC	ΔAUC	sum ΔAUC
			99.4037	95.7248	85.1671	65.5384	33.3865	9.75139	2.9229	-8.22694				203.544	-24.4018	1.49057
			99.4166	96.241	88.496	65.2984	44.5762	11.4269	2.36289	-1.494				215.154	-12.7922
			99.6232	97.6514	89.9581	76.4773	47.7955	28.7623	5.6287	-3.52077				237.407	9.46111
			99.7166	98.0924	91.8305	77.2447	48.7393	23.0698	11.0599	0.0111027				240.764	12.8182
			99.696	98.4032	91.9471	79.3435	49.2197	24.6964	8.52805	7.74485				244.351	16.4052
			99.7621	99.0533	92.6419	76.9891	47.8645	12.5158	2.83009	-6.33153				227.946	0
inhibitor [ug/ml]		0	25	6.25	1.5625	0.390625	0.0976562	0.0244141	0.00610352	0.00152588	0
CD4-IgG2
	1	2	3	4	5	6	7	8	9	10	11	12
	355	430	408	410	414	426	424	442	438	452	472	554
A	430	7747	492	506	584	1733	4410	6780	8677	9264	9918	576
B	460	16318	536	534	663	1785	5892	11153	14109	17204	17041	524
C	462	24734	556	558	653	1884	6741	15107	21323	16292	24076	488
D	470	31984	546	552	779	2060	7482	17616	26234	31018	32480	494
E	472	37183	568	564	629	1930	8245	19895	31648	35797	38605	504
F	470	39932	544	550	669	2394	7488	20234	35424	39631	42661	516
G	420	480	456	462	446	446	460	468	472	462	486	434
End of results
background average	460.639													sCD4 [nM]
background subtracted
		7286.36	31.3611	45.3611	123.361	1272.36	3949.36	6319.36	8216.36	8803.36	9457.36			40
		15857.4	75.3611	73.3611	202.361	1324.36	5431.36	10692.4	13648.4	16743.4	16580.4			20
		24273.4	95.3611	97.3611	192.361	1423.36	6280.36	14646.4	20862.4	15831.4	23615.4			10
		31523.4	85.3611	91.3611	318.361	1599.36	7021.36	17155.4	25773.4	30557.4	32019.4			5
		36722.4	107.361	103.361	168.361	1469.36	7784.36	19434.4	31187.4	35336.4	38144.4			2.5
		39471.4	83.3611	89.3611	208.361	1933.36	7027.36	19773.4	34963.4	39170.4	42200.4			0
% co-inhibition
		82.157	99.9232	99.8889	99.6979	96.8842	90.3287	84.525	79.8795	78.4421	76.8405
		61.1681	99.8155	99.8204	99.5045	96.7569	86.6995	73.8162	66.5775	58.9984	59.3975
		40.5587	99.7665	99.7616	99.5289	96.5144	84.6205	64.1336	48.9117	61.2317	42.17
		22.8047	99.791	99.7763	99.2204	96.0834	82.8059	57.9895	36.8855	25.1703	21.5901
		10.0733	99.7371	99.7469	99.5877	96.4018	80.9374	52.4086	23.6275	13.4673	6.59102
		3.34143	99.7959	99.7812	99.4898	95.2655	82.7912	51.5784	14.3807	4.07852	-3.34143
% effect
														AUC	ΔAUC	sum ΔAUC
			99.6254	99.4582	98.5265	84.8019	52.8258	24.5167	1.85741	-5.15417				246.376	-51.7784	-88.443
			99.5353	99.5477	98.7523	91.8344	66.5121	34.0745	15.8488	-3.23389				273.769	-24.3855
			99.6017	99.5934	99.1966	94.0555	73.771	38.8317	12.8715	33.8827				292.036	-6.11815
			99.7313	99.7124	98.998	94.966	77.9003	46.0037	18.8786	3.82105				293.947	-4.20764
			99.7132	99.7239	99.5502	96.0747	79.2047	48.0828	16.6857	5.60195				296.201	-1.95335
			99.7959	99.7812	99.4898	95.2655	82.7912	51.5784	14.3807	4.07852				298.155	0
inhibitor [ug/ml]		0	25	6.25	1.5625	0.390625	0.0976562	0.0244141	0.00610352	0.00152588	0
VRC01
	1	2	3	4	5	6	7	8	9	10	11	12
	376	428	426	442	438	436	422	412	426	426	436	490
A	454	8634	2159	4585	6781	8162	8442	7594	9028	8215	8512	588
B	470	17914	3671	5810	10548	14011	16034	14879	15817	16437	16935	550
C	468	26877	2629	6931	12617	19492	24146	23228	23238	23593	26488	522
D	462	31141	3236	6686	16761	22792	30171	29579	30898	33204	33837	488
E	448	35273	3179	8349	16074	29569	34668	36408	36164	33083	38866	484
F	458	37787	3189	6712	17201	29006	36546	38747	39149	40169	39563	492
G	390	470	450	440	444	440	440	454	456	440	450	420
End of results
background average	453.778													sCD4 [nM]
background subtracted
		8180.22	1705.22	4131.22	6327.22	7708.22	7988.22	7140.22	8574.22	7761.22	8058.22			40
		17460.2	3217.22	5356.22	10094.2	13557.2	15580.2	14425.2	15363.2	15983.2	16481.2			20
		26423.2	2175.22	6477.22	12163.2	19038.2	23692.2	22774.2	22784.2	23139.2	26034.2			10
		30687.2	2782.22	6232.22	16307.2	22338.2	29717.2	29125.2	30444.2	32750.2	33383.2			5
		34819.2	2725.22	7895.22	15620.2	29115.2	34214.2	35954.2	35710.2	32629.2	38412.2			2.5
		37333.2	2735.22	6258.22	16747.2	28552.2	36092.2	38293.2	38695.2	39715.2	39109.2			0
% co-inhibition
		78.5977	95.5385	89.1913	83.4458	79.8326	79.1	81.3187	77.5669	79.6939	78.9169
		54.318	91.5826	85.9863	73.59	64.5296	59.2367	62.2586	59.8045	58.1823	56.8794
		30.8677	94.3089	83.0533	68.1768	50.1894	38.0129	40.4147	40.3886	39.4598	31.8854
		19.7116	92.7207	83.6943	57.3346	41.5554	22.2494	23.7983	20.3473	14.314	12.6579
		8.90081	92.8699	79.3434	59.1321	23.8245	10.4837	5.93126	6.56965	14.6306	-0.499722
		2.32332	92.8437	83.6263	56.1834	25.2975	5.5702	-0.188377	-1.24015	-3.90882	-2.32332
% effect
														AUC	ΔAUC	sum ΔAUC
			78.9977	49.118	22.0711	5.06206	1.61346	12.0578	-5.60399	4.40929				75.8728	-52.7973	-29.3609
			81.0425	68.4385	40.5198	20.1141	8.19352	14.9994	9.4722	5.81884				123.523	-5.14659
			91.7067	75.3049	53.6263	27.4146	9.6707	13.1707	13.1325	11.7791				146.94	18.2703
			91.3151	80.5457	49.096	30.2698	7.23579	9.08375	4.96641	-2.23192				135.908	7.23838
			92.5572	78.4376	57.3401	20.4844	6.55866	1.8066	2.47298	10.8874				131.744	3.07431
			92.8437	83.6263	56.1834	25.2975	5.5702	-0.188377	-1.24015	-3.90882				128.67	0
inhibitor [ug/ml]		0	25	6.25	1.5625	0.390625	0.0976562	0.0244141	0.00610352	0.00152588	0
2G12
	1	2	3	4	5	6	7	8	9	10	11	12
	96	130	140	151	149	158	158	157	162	164	157	134
A	140	866	177	196	343	560	794	730	832	989	958	170
B	143	1389	268	362	685	1330	1758	1838	2187	2283	2126	183
C	136	3424	391	649	1417	2449	4109	3898	4373	4175	4670	175
D	149	6355	672	1038	2555	4357	6481	7464	7313	7487	7385	183
E	147	9528	847	1694	3389	7456	9115	9926	11381	10579	10328	175
F	142	11588	1906	2919	5606	9473	13028	14286	13958	13534	13247	177
G	126	147	155	155	164	166	158	164	166	168	168	134
End of results
background average	154.083													sCD4 [nM]
background subtracted
		711.917	22.9167	41.9167	188.917	405.917	639.917	575.917	677.917	834.917	803.917			40
		1234.92	113.917	207.917	530.917	1175.92	1603.92	1683.92	2032.92	2128.92	1971.92			20
		3269.92	236.917	494.917	1262.92	2294.92	3954.92	3743.92	4218.92	4020.92	4515.92			10
		6200.92	517.917	883.917	2400.92	4202.92	6326.92	7309.92	7158.92	7332.92	7230.92			5
		9373.92	692.917	1539.92	3234.92	7301.92	8960.92	9771.92	11226.9	10424.9	10173.9			2.5
		11433.9	1751.92	2764.92	5451.92	9318.92	12873.9	14131.9	13803.9	13379.9	13092.9			0
% co-inhibition
		94.1948	99.8131	99.6582	98.4595	96.69	94.7819	95.3038	94.472	93.1918	93.4446
		89.9301	99.0711	98.3046	95.6707	90.4112	86.9211	86.2688	83.4229	82.6401	83.9203
		73.336	98.0681	95.9643	89.7018	81.2865	67.7503	69.4709	65.5975	67.2121	63.1757
		49.4357	95.7767	92.7922	80.4221	65.728	48.4082	40.3925	41.6238	40.2049	41.0367
		23.5619	94.3497	87.443	73.6214	40.4577	26.9297	20.3165	8.45197	14.9917	17.0385
		6.76402	85.7143	77.4539	55.5432	24.0104	-4.97822	-15.2364	-12.5618	-9.10431	-6.76402
% effect
														AUC	ΔAUC	sum ΔAUC
			96.9764	94.4695	75.0742	46.4431	15.569	24.0132	10.5553	-10.1594				186.357	88.5007	207.211
			92.8954	87.0329	66.8884	26.6618	-0.0311834	-5.02053	-26.7865	-32.7738				107.652	9.79516
			93.9142	87.2867	67.5586	41.0489	-1.59264	3.82746	-8.37418	-3.28802				141.525	43.6684
			92.2882	86.8385	64.2504	37.4186	5.79221	-8.84466	-6.59627	-9.18713				132.7	34.843
			92.9106	84.2446	66.9026	25.2918	8.31806	0.0204626	-14.8661	-6.66058				128.261	30.4041
			85.7143	77.4539	55.5432	24.0104	-4.97822	-15.2364	-12.5618	-9.10431				97.8566	0
inhibitor [ug/ml]		0	25	6.25	1.5625	0.390625	0.0976562	0.0244141	0.00610352	0.00152588	0
PGT128
	1	2	3	4	5	6	7	8	9	10	11	12
	135	133	149	151	161	155	153	155	147	143	122	110
A	157	1736	604	1037	1108	1455	1759	1720	1757	2045	1755	141
B	159	4279	841	1041	1428	1812	2757	3695	4006	4153	4018	145
C	169	7850	967	1133	1516	2171	3634	5995	7034	6936	7338	153
D	188	11374	939	1128	1528	2296	4299	8446	10782	11017	10964	151
E	182	15533	1024	1400	1602	2757	5548	10509	13898	14288	14361	122
F	214	17845	943	1198	1747	2404	6411	12233	16210	16649	17524	155
G	129	149	153	143	137	141	139	145	149	151	139	108
End of results
background average	148.139													sCD4 [nM]
background subtracted
		1587.86	455.861	888.861	959.861	1306.86	1610.86	1571.86	1608.86	1896.86	1606.86			40
		4130.86	692.861	892.861	1279.86	1663.86	2608.86	3546.86	3857.86	4004.86	3869.86			20
		7701.86	818.861	984.861	1367.86	2022.86	3485.86	5846.86	6885.86	6787.86	7189.86			10
		11225.9	790.861	979.861	1379.86	2147.86	4150.86	8297.86	10633.9	10868.9	10815.9			5
		15384.9	875.861	1251.86	1453.86	2608.86	5399.86	10360.9	13749.9	14139.9	14212.9			2.5
		17696.9	794.861	1049.86	1598.86	2255.86	6262.86	12084.9	16061.9	16500.9	17375.9			0
% co-inhibition
		90.9453	97.4005	94.9313	94.5265	92.5477	90.8142	91.0366	90.8256	89.1833	90.837
		76.444	96.049	94.9085	92.7017	90.5119	85.1231	79.7742	78.0008	77.1625	77.9324
		56.0806	95.3305	94.3839	92.1999	88.4648	80.1221	66.6586	60.7338	61.2926	59.0003
		35.9852	95.4902	94.4124	92.1314	87.752	76.33	52.682	39.3611	38.021	38.3232
		12.2688	95.0055	92.8613	91.7094	85.1231	69.2076	40.9178	21.5923	19.3683	18.9521
		-0.915241	95.4674	94.0132	90.8826	87.1361	64.2864	31.0868	8.40824	5.90487	0.915241
% effect
														AUC	ΔAUC	sum ΔAUC
			71.4616	44.3544	39.9096	18.1862	-0.845144	1.59638	-0.719937	-18.7497				77.5679	-179.21	-316.421
			82.68	77.6805	68.0064	58.4072	34.7844	11.3365	3.56218	-0.11249				177.644	-79.134
			89.0025	86.773	81.6292	72.8324	53.1839	21.475	7.52096	8.83712				224.168	-32.6107
			92.824	91.109	87.4796	80.511	62.3363	24.7077	3.51152	1.3792				238.871	-17.907
			94.0816	91.5408	90.1759	82.3712	63.5116	29.9888	7.08838	4.45305				249.219	-7.55918
			95.4674	94.0132	90.8826	87.1361	64.2864	31.0868	8.40824	5.90487				256.778	0
inhibitor [ug/ml]		0	25	6.25	1.5625	0.390625	0.0976562	0.0244141	0.00610352	0.00152588	0
PGT121
	1	2	3	4	5	6	7	8	9	10	11	12
	299	318	348	356	339	356	340	348	348	354	348	308
A	333	1590	333	412	703	1033	1350	1600	1781	1855	1547	331
B	348	4213	378	475	1063	2460	3007	3860	4151	3621	3879	346
C	342	7042	395	569	1570	3741	6046	7511	8145	7612	8079	344
D	344	11479	382	554	1749	4858	8302	10951	13156	11795	12604	350
E	354	15259	425	592	1929	6067	11817	14605	16116	16702	14951	346
F	350	16868	427	524	1974	6666	13126	16101	18880	19003	19020	354
G	265	321	318	323	318	320	329	320	318	340	321	284
End of results
background average	332.806													sCD4 [nM]
background subtracted
		1257.19	0.194444	79.1944	370.194	700.194	1017.19	1267.19	1448.19	1522.19	1214.19			40
		3880.19	45.1944	142.194	730.194	2127.19	2674.19	3527.19	3818.19	3288.19	3546.19			20
		6709.19	62.1944	236.194	1237.19	3408.19	5713.19	7178.19	7812.19	7279.19	7746.19			10
		11146.2	49.1944	221.194	1416.19	4525.19	7969.19	10618.2	12823.2	11462.2	12271.2			5
		14926.2	92.1944	259.194	1596.19	5734.19	11484.2	14272.2	15783.2	16369.2	14618.2			2.5
		16535.2	94.1944	191.194	1641.19	6333.19	12793.2	15768.2	18547.2	18670.2	18687.2			0
% co-inhibition
		92.8614	99.9989	99.5503	97.898	96.0242	94.2242	92.8046	91.7769	91.3567	93.1056
		77.9675	99.7434	99.1926	95.8538	87.9214	84.8154	79.9719	78.3195	81.329	79.864
		61.9038	99.6468	98.6588	92.975	80.6476	67.5593	59.2407	55.6407	58.6672	56.0155
		36.7096	99.7207	98.744	91.9586	74.305	54.7493	39.7077	27.1873	34.9153	30.3216
		15.246	99.4765	98.5282	90.9365	67.4401	34.7904	18.9595	10.3798	7.05233	16.9949
		6.10975	99.4651	98.9144	90.681	64.0388	27.3576	10.4649	-5.3148	-6.01322	-6.10975
% effect
														AUC	ΔAUC	sum ΔAUC
			99.9843	93.5911	70.0416	43.336	17.6824	-2.54917	-17.1968	-23.1853				146.484	-53.9225	-108.17
			98.7829	96.1706	80.3351	42.7125	27.9813	5.00916	-2.82775	11.4457				183.324	-17.082
			99.1395	96.7321	82.8826	52.8453	20.9541	0.684866	-8.08695	-0.712537				177.743	-22.6629
			99.5798	98.1109	87.9048	61.3518	31.9378	9.31359	-9.51857	2.10527				198.645	-1.76101
			99.3759	98.2454	89.1946	61.1825	22.258	3.38474	-6.84394	-10.8109				187.664	-12.742
			99.4651	98.9144	90.681	64.0388	27.3576	10.4649	-5.3148	-6.01322				200.406	0
inhibitor [ug/ml]		0	1.5625	0.390625	0.0976562	0.0244141	0.00610352	0.00152588	0.00038147	9.53674e-05	0
PGT135
	1	2	3	4	5	6	7	8	9	10	11	12
	109	128	147	151	164	149	160	151	154	164	147	130
A	134	804	169	181	158	247	595	783	751	797	763	147
B	149	1929	205	211	311	708	1132	1804	1616	1895	1855	151
C	151	3648	271	234	623	1177	1972	2966	3731	4076	4554	160
D	156	7240	339	458	1017	2087	3893	5415	7332	6731	6868	154
E	154	9264	569	945	1595	3134	5844	8243	10017	10275	10462	158
F	151	12164	1251	1849	3130	5354	8537	11614	13072	12854	13195	162
G	143	156	171	162	158	158	168	166	153	169	154	130
End of results
background average	151.917													sCD4 [nM]
background subtracted
		652.083	17.0833	29.0833	6.08333	95.0833	443.083	631.083	599.083	645.083	611.083			40
		1777.08	53.0833	59.0833	159.083	556.083	980.083	1652.08	1464.08	1743.08	1703.08			20
		3496.08	119.083	82.0833	471.083	1025.08	1820.08	2814.08	3579.08	3924.08	4402.08			10
		7088.08	187.083	306.083	865.083	1935.08	3741.08	5263.08	7180.08	6579.08	6716.08			5
		9112.08	417.083	793.083	1443.08	2982.08	5692.08	8091.08	9865.08	10123.1	10310.1			2.5
		12012.1	1099.08	1697.08	2978.08	5202.08	8385.08	11462.1	12920.1	12702.1	13043.1			0
% co-inhibition
		94.7948	99.8636	99.7678	99.9514	99.241	96.4631	94.9624	95.2179	94.8507	95.1221
		85.8146	99.5763	99.5284	98.7301	95.5611	92.1766	86.8124	88.3131	86.086	86.4053
		72.0929	99.0494	99.3448	96.2396	91.8174	85.4714	77.5369	71.4304	68.6765	64.8609
		43.4202	98.5066	97.5567	93.0946	84.5534	70.1372	57.988	42.6858	47.4832	46.3896
		27.2638	96.6707	93.6693	88.4808	76.1959	54.5636	35.4139	21.2531	19.1936	17.7009
		4.11492	91.2267	86.4532	76.2278	58.475	33.067	8.50523	-3.13309	-1.39293	-4.11492
% effect
														AUC	ΔAUC	sum ΔAUC
			97.2952	95.3952	99.0368	84.9452	29.8456	0.0791661	5.1458	-2.13749				217.962	34.6272	197.954
			96.9494	96.6046	90.8577	68.0427	43.6761	5.05723	15.8613	-0.172406				221.852	38.5174
			96.9845	97.9215	88.0711	74.0425	53.9112	28.7408	9.36926	0.633058				241.345	58.0104
			97.2895	95.5653	87.4663	71.9638	45.7978	23.7465	-4.02777	4.67975				223.663	40.3287
			95.7051	91.8332	85.1398	69.292	41.3857	16.682	-1.58582	-4.24258				209.805	26.4702
			91.2267	86.4532	76.2278	58.475	33.067	8.50523	-3.13309	-1.39293				183.335	0
inhibitor [ug/ml]		0	25	6.25	1.5625	0.390625	0.0976562	0.0244141	0.00610352	0.00152588	0
PG9
	1	2	3	4	5	6	7	8	9	10	11	12
	289	318	329	329	327	323	322	327	322	331	325	293
A	314	1570	1587	2131	2213	1592	1530	1367	1543	1558	1534	329
B	323	3370	3153	3338	3754	3397	3529	3457	3656	4231	3909	346
C	323	6663	3533	4418	5477	5398	6773	6824	7741	7297	7406	348
D	333	11142	3888	4851	6425	7344	9385	11433	13653	11811	12358	348
E	322	13992	3656	4891	6648	8666	10867	14582	15902	15747	14922	356
F	339	17039	3410	4562	5990	8329	11849	15997	18173	19306	18349	352
G	274	308	339	331	327	312	337	339	335	337	342	278
End of results
background average	325.75													sCD4 [nM]
background subtracted
		1244.25	1261.25	1805.25	1887.25	1266.25	1204.25	1041.25	1217.25	1232.25	1208.25			40
		3044.25	2827.25	3012.25	3428.25	3071.25	3203.25	3131.25	3330.25	3905.25	3583.25			20
		6337.25	3207.25	4092.25	5151.25	5072.25	6447.25	6498.25	7415.25	6971.25	7080.25			10
		10816.2	3562.25	4525.25	6099.25	7018.25	9059.25	11107.2	13327.2	11485.2	12032.2			5
		13666.2	3330.25	4565.25	6322.25	8340.25	10541.2	14256.2	15576.2	15421.2	14596.2			2.5
		16713.2	3084.25	4236.25	5664.25	8003.25	11523.2	15671.2	17847.2	18980.2	18023.2			0
% co-inhibition
		92.8361	92.7382	89.606	89.1339	92.7094	93.0664	94.0049	92.9915	92.9052	93.0433
		82.4723	83.7217	82.6566	80.2614	82.3169	81.5569	81.9714	80.8256	77.515	79.369
		63.5124	81.5338	76.4383	70.341	70.7958	62.8791	62.5855	57.3057	59.8621	59.2345
		37.724	79.4899	73.9453	64.8828	59.5915	47.8402	36.0485	23.2666	33.8722	30.7227
		21.3148	80.8256	73.715	63.5988	51.9799	39.3074	17.9178	10.3177	11.2101	15.9602
		3.77125	82.242	75.6092	67.3873	53.9202	33.6534	9.7707	-2.75791	-9.2813	-3.77125
% effect
														AUC	ΔAUC	sum ΔAUC
			-2.85423	-47.2171	-53.9042	-3.26198	1.79409	15.0866	0.733945	-0.489297				-53.2464	-218.249	-561.945
			14.6813	9.09845	-3.4553	7.31799	3.33459	5.50736	-0.497925	-17.8499				11.8731	-153.129
			52.193	39.0013	23.2159	24.3935	3.89789	3.13769	-10.531	-3.9128				64.5742	-100.428
			68.8185	60.3891	46.6114	38.5671	20.7016	2.7748	-16.6575	-0.533952				112.301	-52.7011
			76.4334	67.6939	55.2605	40.9801	25.4047	-0.884564	-10.2256	-9.1287				127.565	-37.4372
			82.242	75.6092	67.3873	53.9202	33.6534	9.7707	-2.75791	-9.2813				165.003	0
inhibitor [ug/ml]		0	6.25	1.5625	0.390625	0.0976562	0.0244141	0.00610352	0.00152588	0.00038147	0
PG16
	1	2	3	4	5	6	7	8	9	10	11	12
	117	136	153	158	158	145	143	149	138	153	140	126
A	141	694	1205	1320	975	1046	835	822	673	903	784	147
B	147	1980	1946	2274	2357	1663	1429	1720	1623	1625	1878	138
C	155	3841	3009	3066	2856	2885	2841	3096	3384	3418	3424	156
D	158	7355	3886	4163	4321	4665	5053	5515	5647	6197	7157	164
E	162	9848	4244	4936	5720	6416	6965	7615	8847	9874	11100	156
F	158	13370	5074	6703	7170	7606	8845	10745	11580	12344	14220	155
G	123	162	164	162	166	166	162	164	156	155	143	121
End of results
background average	149.917													sCD4 [nM]
background subtracted
		544.083	1055.08	1170.08	825.083	896.083	685.083	672.083	523.083	753.083	634.083			40
		1830.08	1796.08	2124.08	2207.08	1513.08	1279.08	1570.08	1473.08	1475.08	1728.08			20
		3691.08	2859.08	2916.08	2706.08	2735.08	2691.08	2946.08	3234.08	3268.08	3274.08			10
		7205.08	3736.08	4013.08	4171.08	4515.08	4903.08	5365.08	5497.08	6047.08	7007.08			5
		9698.08	4094.08	4786.08	5570.08	6266.08	6815.08	7465.08	8697.08	9724.08	10950.1			2.5
		13220.1	4924.08	6553.08	7020.08	7456.08	8695.08	10595.1	11430.1	12194.1	14070.1			0
% co-inhibition
		96.0126	92.2677	91.4249	93.9533	93.4329	94.9793	95.0745	96.1665	94.4809	95.353
		86.588	86.8371	84.4333	83.8251	88.9111	90.626	88.4934	89.2043	89.1896	87.3355
		72.9494	79.0468	78.6291	80.1681	79.9555	80.278	78.4092	76.2985	76.0494	76.0054
		47.1965	72.6196	70.5895	69.4316	66.9105	64.067	60.6812	59.7138	55.6831	48.6476
		28.9262	69.9959	64.9245	59.1788	54.0781	50.0547	45.291	36.2621	28.7356	19.7507
		3.11468	63.9131	51.9748	48.5523	45.357	36.2768	22.3524	16.233	10.6339	-3.11468
% effect
														AUC	ΔAUC	sum ΔAUC
			-79.106	-98.6278	-40.0622	-52.1149	-16.2965	-14.0897	11.2038	-27.8399				-158.619	-313.962	-553.594
			-0.955548	-19.392	-24.0573	14.9515	28.1044	11.7476	17.1999	17.0875				22.0474	-133.296
			17.9034	16.2667	22.2967	21.464	22.7274	15.4052	7.13551	6.15922				70.6377	-84.7056
			47.4242	43.5261	41.3026	36.4617	31.0016	24.5001	22.6426	14.9027				138.834	-16.5094
			60.3443	53.6416	46.0477	39.3062	33.9885	27.6925	15.7593	5.81165				150.222	-5.12112
			63.9131	51.9748	48.5523	45.357	36.2768	22.3524	16.233	10.6339				155.343	0
inhibitor [ug/ml]		0	25	6.25	1.5625	0.390625	0.0976562	0.0244141	0.00610352	0.00152588	0
PGT145
	1	2	3	4	5	6	7	8	9	10	11	12
	111	128	132	147	142	142	130	147	130	126	128	117
A	147	833	1682	1567	1108	1031	876	759	636	704	891	138
B	151	1946	3376	2904	2086	2103	1709	1888	1916	1958	1722	142
C	155	3774	4429	4995	4567	4078	3795	3848	3799	3821	3613	164
D	162	7280	5994	7274	6932	6502	6783	6980	6708	6194	7125	145
E	164	10255	7284	9070	9689	9328	9757	10382	9670	10191	9576	147
F	172	13146	7948	10695	12389	12288	13000	13000	12479	12606	12753	143
G	134	155	153	159	155	155	149	162	157	153	145	115
End of results
background average	144.5													sCD4 [nM]
background subtracted
		688.5	1537.5	1422.5	963.5	886.5	731.5	614.5	491.5	559.5	746.5			40
		1801.5	3231.5	2759.5	1941.5	1958.5	1564.5	1743.5	1771.5	1813.5	1577.5			20
		3629.5	4284.5	4850.5	4422.5	3933.5	3650.5	3703.5	3654.5	3676.5	3468.5			10
		7135.5	5849.5	7129.5	6787.5	6357.5	6638.5	6835.5	6563.5	6049.5	6980.5			5
		10110.5	7139.5	8925.5	9544.5	9183.5	9612.5	10237.5	9525.5	10046.5	9431.5			2.5
		13001.5	7803.5	10550.5	12244.5	12143.5	12855.5	12855.5	12334.5	12461.5	12608.5			0
% co-inhibition
		94.6232	87.993	88.8911	92.4756	93.0769	94.2874	95.2011	96.1617	95.6306	94.1702
		85.9313	74.7638	78.4498	84.838	84.7052	87.7821	86.3842	86.1656	85.8376	87.6806
		71.6556	66.5404	62.1203	65.4627	69.2815	71.4916	71.0777	71.4604	71.2886	72.9129
		44.2757	54.3186	44.3225	46.9934	50.3514	48.157	46.6185	48.7427	52.7567	45.4861
		21.0426	44.2444	30.2968	25.4627	28.2819	24.9317	20.0508	25.6111	21.5424	26.3452
		-1.53456	39.059	17.6064	4.3772	5.16595	-0.394377	-0.394377	3.67435	2.68255	1.53456
% effect
														AUC	ΔAUC	sum ΔAUC
			-114.286	-98.2578	-34.2857	-23.554	-1.95122	14.3554	31.4983	22.0209				-95.3227	-125.971	-348.288
			-91.2696	-63.3323	-14.9157	-15.9219	7.39864	-3.19621	-4.85351	-7.33945				-86.7722	-117.421
			-20.7241	-36.6723	-24.6126	-10.834	-2.85996	-4.35334	-2.97267	-3.59256				-56.8725	-87.5209
			17.1224	-1.01303	3.83253	9.92491	5.94361	3.15245	7.00623	14.2888				26.8231	-3.82526
			26.9317	8.65316	2.31808	6.01269	1.62215	-4.77433	2.51254	-2.81957				17.0987	-13.5497
			39.059	17.6064	4.3772	5.16595	-0.394377	-0.394377	3.67435	2.68255				30.6484	0
inhibitor [ug/ml]		0	25	6.25	1.5625	0.390625	0.0976562	0.0244141	0.00610352	0.00152588	0
PGDM1400
	1	2	3	4	5	6	7	8	9	10	11	12
	138	147	145	147	151	151	134	145	143	140	130	111
A	164	798	1656	1407	1152	747	815	658	819	760	683	128
B	162	1722	2641	2316	1918	1913	1854	1801	2194	1947	1660	140
C	168	4004	3308	3308	3625	3582	3667	3816	3593	3757	3793	134
D	164	6700	3969	4384	5119	6692	6647	6681	7136	6608	7253	141
E	174	9814	3976	5091	6749	8013	8799	10506	10374	9565	9252	145
F	172	13045	4382	5578	8100	9814	12285	13281	13294	12991	12627	143
G	121	140	138	136	138	141	153	149	143	140	124	94
End of results
background average	142.611													sCD4 [nM]
background subtracted
		655.389	1513.39	1264.39	1009.39	604.389	672.389	515.389	676.389	617.389	540.389			40
		1579.39	2498.39	2173.39	1775.39	1770.39	1711.39	1658.39	2051.39	1804.39	1517.39			20
		3861.39	3165.39	3165.39	3482.39	3439.39	3524.39	3673.39	3450.39	3614.39	3650.39			10
		6557.39	3826.39	4241.39	4976.39	6549.39	6504.39	6538.39	6993.39	6465.39	7110.39			5
		9671.39	3833.39	4948.39	6606.39	7870.39	8656.39	10363.4	10231.4	9422.39	9109.39			2.5
		12902.4	4239.39	5435.39	7957.39	9671.39	12142.4	13138.4	13151.4	12848.4	12484.4			0
% co-inhibition
		94.8368	88.0773	90.039	92.0479	95.2386	94.7028	95.9397	94.6713	95.1361	95.7428
		87.5574	80.3174	82.8778	86.0133	86.0527	86.5175	86.935	83.8389	85.7848	88.0458
		69.5795	75.0627	75.0627	72.5653	72.9041	72.2345	71.0606	72.8174	71.5254	71.2418
		48.3401	69.8553	66.5858	60.7954	48.4031	48.7577	48.4898	44.9053	49.0649	43.9835
		23.8077	69.8001	61.016	47.9541	37.9962	31.804	18.356	19.3959	25.7693	28.2352
		-1.64653	66.6016	57.1794	37.3108	23.8077	4.34084	-3.50576	-3.60818	-1.22111	1.64653
% effect
														AUC	ΔAUC	sum ΔAUC
			-153.122	-111.476	-68.8255	-1.08716	-12.4605	13.7986	-13.1295	-3.26148				-163.382	-252.616	-542.668
			-61.3541	-40.3645	-14.6604	-14.3375	-10.5271	-7.10416	-32.4854	-16.5333				-95.38	-184.614
			15.722	15.722	7.2819	8.42677	6.16365	2.19655	8.13389	3.76742				34.7205	-54.5138
			44.0086	37.9359	27.1807	4.16308	4.82156	4.32404	-2.33396	5.39224				60.6827	-28.5516
			59.1775	47.3037	29.6473	16.1868	7.8165	-10.3617	-8.95597	-0.340774				66.8618	-22.3725
			66.6016	57.1794	37.3108	23.8077	4.34084	-3.50576	-3.60818	-1.22111				89.2343	0
inhibitor [ug/ml]		0	25	6.25	1.5625	0.390625	0.0976562	0.0244141	0.00610352	0.00152588	0
35O22
	1	2	3	4	5	6	7	8	9	10	11	12
	425	447	459	457	451	447	433	437	447	449	473	445
A	493	8134	6233	7013	7661	9443	9985	10138	8867	8980	10966	532
B	520	17008	11000	11397	13187	15814	16406	15812	16353	16992	17318	534
C	524	23428	11608	15022	15862	17634	18859	20532	23976	22967	27639	528
D	518	32523	14198	17302	17797	19922	23265	24181	29013	30203	32314	522
E	501	39002	13848	18387	20035	20834	22979	26568	31289	35452	35937	528
F	491	39778	13705	18057	19525	20844	25670	27676	32493	37749	39459	524
G	421	475	471	449	469	467	471	471	469	479	469	433
End of results
background average	475.806													sCD4 [nM]
background subtracted
		7658.19	5757.19	6537.19	7185.19	8967.19	9509.19	9662.19	8391.19	8504.19	10490.2			40
		16532.2	10524.2	10921.2	12711.2	15338.2	15930.2	15336.2	15877.2	16516.2	16842.2			20
		22952.2	11132.2	14546.2	15386.2	17158.2	18383.2	20056.2	23500.2	22491.2	27163.2			10
		32047.2	13722.2	16826.2	17321.2	19446.2	22789.2	23705.2	28537.2	29727.2	31838.2			5
		38526.2	13372.2	17911.2	19559.2	20358.2	22503.2	26092.2	30813.2	34976.2	35461.2			2.5
		39302.2	13229.2	17581.2	19049.2	20368.2	25194.2	27200.2	32017.2	37273.2	38983.2			0
% co-inhibition
		80.4352	85.2918	83.2991	81.6436	77.091	75.7063	75.3155	78.5626	78.2739	73.2001
		57.7643	73.1133	72.099	67.526	60.8147	59.3023	60.8198	59.4377	57.8052	56.9723
		41.3628	71.56	62.838	60.692	56.165	53.0354	48.7613	39.9628	42.5405	30.6047
		18.1273	64.9432	57.0132	55.7486	50.3197	41.7792	39.439	27.0945	24.0543	18.6612
		1.57501	65.8373	54.2413	50.031	47.9898	42.5098	33.3408	21.2798	10.6444	9.40533
		-0.407483	66.2026	55.0844	51.334	47.9643	35.635	30.5102	18.2039	4.77611	0.407483
% effect
														AUC	ΔAUC	sum ΔAUC
			36.5542	27.9584	20.8173	1.17917	-4.79381	-6.47991	7.52684	6.28155				40.7148	-124.383	-306.91
			36.9325	34.5534	23.8267	8.08404	4.53641	8.09603	4.85402	1.02474				61.9696	-103.128
			55.5737	41.9492	38.5969	31.5252	26.6365	19.9599	6.21566	10.2424				119.082	-46.0151
			57.0412	47.3238	45.7742	39.1216	28.656	25.7884	10.6613	6.93586				138.061	-27.0369
			63.8528	51.5831	47.1283	44.9685	39.1702	29.4685	16.7069	5.45363				158.75	-6.3471
			66.2026	55.0844	51.334	47.9643	35.635	30.5102	18.2039	4.77611				165.098	0
inhibitor [ug/ml]		0	25	6.25	1.5625	0.390625	0.0976562	0.0244141	0.00610352	0.00152588	0
PGT151
	1	2	3	4	5	6	7	8	9	10	11	12
	156	176	195	184	195	190	188	192	186	192	190	193
A	173	3455	638	755	1113	1879	3102	4082	3795	4185	4499	199
B	167	8601	802	873	1168	2219	5678	7366	7927	8584	8642	199
C	161	14857	633	976	1316	3036	6784	11250	13723	13261	16132	199
D	173	18272	400	719	1326	3235	7903	15118	17743	20764	20890	210
E	176	23772	575	1061	1168	3385	8890	15944	22354	22127	24423	197
F	163	25999	573	809	1618	3034	8182	16635	24091	26218	26883	195
G	113	135	139	141	145	154	152	154	158	160	154	152
End of results
background average	172.389													sCD4 [nM]
background subtracted
		3282.61	465.611	582.611	940.611	1706.61	2929.61	3909.61	3622.61	4012.61	4326.61			40
		8428.61	629.611	700.611	995.611	2046.61	5505.61	7193.61	7754.61	8411.61	8469.61			20
		14684.6	460.611	803.611	1143.61	2863.61	6611.61	11077.6	13550.6	13088.6	15959.6			10
		18099.6	227.611	546.611	1153.61	3062.61	7730.61	14945.6	17570.6	20591.6	20717.6			5
		23599.6	402.611	888.611	995.611	3212.61	8717.61	15771.6	22181.6	21954.6	24250.6			2.5
		25826.6	400.611	636.611	1445.61	2861.61	8009.61	16462.6	23918.6	26045.6	26710.6			0
% co-inhibition
		87.5037	98.2275	97.7821	96.4193	93.5032	88.8475	85.1168	86.2094	84.7247	83.5293
		67.9138	97.6032	97.3329	96.2099	92.2089	79.0411	72.6152	70.4796	67.9785	67.7577
		44.0983	98.2465	96.9408	95.6465	89.0987	74.8308	57.8295	48.4152	50.174	39.2446
		31.098	99.1335	97.9191	95.6084	88.3412	70.5709	43.1047	33.1118	21.6113	21.1317
		10.1604	98.4673	96.6172	96.2099	87.7702	66.8136	39.9602	15.5585	16.4226	7.68217
		1.68262	98.4749	97.5765	94.4968	89.1063	69.5088	37.3297	8.94604	0.848922	-1.68262
% effect
														AUC	ΔAUC	sum ΔAUC
			87.7619	84.6867	75.2771	55.1436	22.9984	-2.75981	4.78367	-5.46705				169.346	-99.5501	-192.584
			92.5482	91.7079	88.2164	75.7772	34.838	14.8596	8.2198	0.443834				216.811	-52.0851
			96.9938	94.7552	92.5362	81.3106	56.8492	27.7018	11.5617	14.577				253.166	-15.7295
			98.8273	97.1837	94.0562	84.2203	60.1692	22.9949	9.47002	-6.09523				249.53	-19.3658
			98.3172	96.2859	95.8386	86.5722	63.5629	34.0793	7.28732	8.23612				263.042	-5.85402
			98.4749	97.5765	94.4968	89.1063	69.5088	37.3297	8.94604	0.848922				268.896	0
inhibitor [ug/ml]		0	25	6.25	1.5625	0.390625	0.0976562	0.0244141	0.00610352	0.00152588	0
VRC34.01
	1	2	3	4	5	6	7	8	9	10	11	12
	428	493	523	504	504	510	497	497	508	499	493	433
A	499	6435	8111	9000	9569	2647	7565	6867	6497	6947	4455	497
B	497	12711	12545	14759	17204	15650	16032	15762	14798	15158	14232	497
C	495	23620	13597	17101	22068	23788	23725	24952	26181	22806	24758	516
D	482	30029	13470	17439	26960	30089	33090	33626	33451	33014	31867	504
E	471	36462	12898	17861	20956	32928	34321	38491	38024	39425	39923	499
F	439	41320	12089	19090	24942	33145	40762	42180	44369	44313	42553	508
G	409	512	501	517	495	532	545	536	521	529	517	456
End of results
background average	496.194													sCD4 [nM]
background subtracted
		5938.81	7614.81	8503.81	9072.81	2150.81	7068.81	6370.81	6000.81	6450.81	3958.81			40
		12214.8	12048.8	14262.8	16707.8	15153.8	15535.8	15265.8	14301.8	14661.8	13735.8			20
		23123.8	13100.8	16604.8	21571.8	23291.8	23228.8	24455.8	25684.8	22309.8	24261.8			10
		29532.8	12973.8	16942.8	26463.8	29592.8	32593.8	33129.8	32954.8	32517.8	31370.8			5
		35965.8	12401.8	17364.8	20459.8	32431.8	33824.8	37994.8	37527.8	38928.8	39426.8			2.5
		40823.8	11592.8	18593.8	24445.8	32648.8	40265.8	41683.8	43872.8	43816.8	42056.8			0
% co-inhibition
		85.669	81.6246	79.4794	78.1063	94.8099	82.9422	84.6265	85.5194	84.4335	90.447
		70.5243	70.9249	65.5823	59.6822	63.4322	62.5104	63.1619	65.4882	64.6195	66.854
		44.1997	68.3863	59.9308	47.9449	43.7943	43.9463	40.9855	38.0197	46.164	41.4536
		28.7341	68.6928	59.1152	36.1399	28.5893	21.3476	20.0541	20.4764	21.531	24.2988
		13.2106	70.0731	58.0968	50.6282	21.7385	18.377	8.31437	9.44129	6.06052	4.8588
		1.48768	72.0253	55.1311	41.0096	21.2149	2.8342	-0.587592	-5.86989	-5.73476	-1.48768
% effect
														AUC	ΔAUC	sum ΔAUC
			-53.8716	-71.8355	-83.3332	56.5389	-42.8386	-28.7342	-21.2577	-30.3508				-212.645	-301.074	-554.157
			7.14049	-9.9227	-28.7662	-16.7896	-19.7336	-17.6528	-10.2233	-12.9978				-63.8285	-152.258
			44.7056	29.9163	8.95208	1.6925	1.9584	-3.22039	-8.40762	5.83722				33.8133	-54.6158
			57.3956	44.3619	13.0961	2.82085	-7.03407	-8.79422	-8.21955	-6.78449				37.0487	-51.3804
			67.1007	53.935	45.7246	13.9656	10.2702	-0.791855	0.446993	-3.26955				93.6	5.17087
			72.0253	55.1311	41.0096	21.2149	2.8342	-0.587592	-5.86989	-5.73476				88.4291	0
inhibitor [ug/ml]		0	25	6.25	1.5625	0.390625	0.0976562	0.0244141	0.00610352	0.00152588	0
4E10
	1	2	3	4	5	6	7	8	9	10	11	12
	160	167	165	186	181	177	162	173	167	182	167	162
A	167	3803	1085	2035	2678	2836	4089	3570	4042	4248	4459	167
B	179	8373	2078	3470	5693	6157	7118	7767	8241	8198	8894	181
C	188	14353	2204	5166	7297	9881	12614	14143	13870	14923	13960	184
D	177	20836	3018	6759	9761	12727	16764	18357	20116	19820	20733	175
E	186	23271	3790	7929	13161	17816	21361	22559	23300	24298	22743	184
F	179	25684	4371	11021	17650	20552	25120	26946	28080	27574	27302	177
G	128	145	139	141	150	152	160	156	165	173	164	134
End of results
background average	166.667													sCD4 [nM]
background subtracted
		3636.33	918.333	1868.33	2511.33	2669.33	3922.33	3403.33	3875.33	4081.33	4292.33			40
		8206.33	1911.33	3303.33	5526.33	5990.33	6951.33	7600.33	8074.33	8031.33	8727.33			20
		14186.3	2037.33	4999.33	7130.33	9714.33	12447.3	13976.3	13703.3	14756.3	13793.3			10
		20669.3	2851.33	6592.33	9594.33	12560.3	16597.3	18190.3	19949.3	19653.3	20566.3			5
		23104.3	3623.33	7762.33	12994.3	17649.3	21194.3	22392.3	23133.3	24131.3	22576.3			2.5
		25517.3	4204.33	10854.3	17483.3	20385.3	24953.3	26779.3	27913.3	27407.3	27135.3			0
% co-inhibition
		86.1875	96.5117	92.9032	90.4608	89.8606	85.1011	87.0725	85.2796	84.4971	83.6957
		68.8284	92.7398	87.4524	79.0083	77.2459	73.5955	71.1303	69.3298	69.4932	66.8494
		46.1135	92.2612	81.0101	72.9156	63.1003	52.7191	46.9112	47.9482	43.9484	47.6063
		21.488	89.1693	74.9592	63.5561	52.2898	36.9554	30.9044	24.2229	25.3472	21.8792
		12.2387	86.2368	70.5149	50.6413	32.9594	19.4938	14.9432	12.1285	8.33766	14.2443
		3.07297	84.0299	58.7701	33.5899	22.5668	5.21531	-1.72071	-6.02818	-4.10615	-3.07297
% effect
														AUC	ΔAUC	sum ΔAUC
			76.8351	52.8714	36.6518	32.6663	1.05945	14.1512	2.24502	-2.95132				106.316	14.5891	138.671
			77.4256	60.985	34.7296	29.2494	17.8993	10.2341	4.63574	5.1436				119.821	28.0937
			85.437	64.2645	49.032	30.5615	11.0259	0.0964986	2.04792	-5.47898				118.61	26.8834
			86.1705	68.0261	53.4659	39.0802	19.5001	11.7738	3.24234	4.67799				144.803	53.0762
			84.1363	66.0148	43.108	22.7273	7.20655	1.96144	-1.28282	-5.65228				107.755	16.0282
			84.0299	58.7701	33.5899	22.5668	5.21531	-1.72071	-6.02818	-4.10615				91.7269	0
inhibitor [ug/ml]		0	25	6.25	1.5625	0.390625	0.0976562	0.0244141	0.00610352	0.00152588	0
10E8
	1	2	3	4	5	6	7	8	9	10	11	12
	261	293	310	312	321	323	325	339	321	321	320	295
A	295	1402	316	597	818	1233	1400	1231	1603	1383	1588	301
B	291	2986	439	1080	2031	3401	3209	3682	3660	3545	3867	342
C	283	5854	449	1584	3873	4985	6170	6946	7024	6737	6906	346
D	302	8196	502	2651	5803	7720	10269	9940	11110	11433	10720	344
E	297	12186	476	2244	5872	8253	12053	11783	14252	13575	14094	348
F	299	14427	593	3197	9155	11252	15808	15091	15346	15952	16169	379
G	238	283	304	301	316	314	314	314	304	312	302	272
End of results
background average	309.5													sCD4 [nM]
background subtracted
		1092.5	6.5	287.5	508.5	923.5	1090.5	921.5	1293.5	1073.5	1278.5			40
		2676.5	129.5	770.5	1721.5	3091.5	2899.5	3372.5	3350.5	3235.5	3557.5			20
		5544.5	139.5	1274.5	3563.5	4675.5	5860.5	6636.5	6714.5	6427.5	6596.5			10
		7886.5	192.5	2341.5	5493.5	7410.5	9959.5	9630.5	10800.5	11123.5	10410.5			5
		11876.5	166.5	1934.5	5562.5	7943.5	11743.5	11473.5	13942.5	13265.5	13784.5			2.5
		14117.5	283.5	2887.5	8845.5	10942.5	15498.5	14781.5	15036.5	15642.5	15859.5			0
% co-inhibition
		92.7111	99.9566	98.0819	96.6074	93.8386	92.7244	93.852	91.3701	92.8378	91.4701
		82.143	99.136	94.8594	88.5145	79.3742	80.6552	77.4994	77.6462	78.4135	76.2651
		63.0083	99.0693	91.4968	76.2251	68.8061	60.9	55.7227	55.2023	57.1171	55.9896
		47.383	98.7157	84.378	63.3486	50.5588	33.5524	35.7474	27.9414	25.7864	30.5434
		20.7626	98.8891	87.0934	62.8882	47.0027	21.6499	23.4513	6.97868	11.4955	8.03283
		5.81112	98.1085	80.7352	40.9848	26.994	-3.40261	1.38106	-0.320246	-4.36335	-5.81112
% effect
														AUC	ΔAUC	sum ΔAUC
			99.4517	75.7486	57.1067	22.1004	8.0135	22.2691	-9.11008	9.44749				138.822	22.4767	-16.6961
			95.8454	75.2807	44.7706	0.818094	6.97786	-8.19698	-7.49118	-3.80173				95.2344	-21.1106
			97.702	79.005	41.2981	22.98	3.45935	-9.32378	-10.6087	-5.8809				103.988	-12.3569
			97.8958	74.4056	39.9519	18.9976	-8.86484	-5.26862	-18.0576	-21.5882				83.8777	-32.4672
			98.7023	84.9226	56.6463	38.0889	8.472	10.5764	-8.66685	-3.39036				143.107	26.7619
			98.1085	80.7352	40.9848	26.994	-3.40261	1.38106	-0.320246	-4.36335				116.345	0
inhibitor [ug/ml]		0	6.25	1.5625	0.390625	0.0976562	0.0244141	0.00610352	0.00152588	0.00038147	0

## Sheet: S5 Fig
	Cells/Single Cells/Single LIve Cells | Mean (Comp-APC-A)
	raw MFI		bg subtracted MFI		relative MFI		signal/background				raw MFI		bg subtracted MFI		relative MFI		signal/background
Experiment 1									Experiment 2
MuLV 0_sCD4 48d 0.006	24.5		0		0		1				22.7		0		0		1
BaL.01 80.0_sCD4 48d 0.006	210		185.5		0.712092		8.57143				255		232.3		0.831722		11.2335
BaL.01 20.0_sCD4 48d 0.006	254		229.5		0.880998		10.3673				284		261.3		0.935553		12.511
BaL.01 5.0_sCD4 48d 0.006	285		260.5		1		11.6327				302		279.3		1		13.304
BaL.01 1.25_sCD4 48d 0.006	241		216.5		0.831094		9.83673				270		247.3		0.885428		11.8943
BaL.01 0.3125_sCD4 48d 0.006	152		127.5		0.489443		6.20408				224		201.3		0.72073		9.86784
BaL.01 0.0781_sCD4 48d 0.006	78		53.5		0.205374		3.18367				96.1		73.4		0.2628		4.23348
BaL.01 0_sCD4 48d 0.006	32.1		7.6		0.0291747		1.3102				43		20.3		0.0726817		1.89427
MuLV 0_sCD4 48d 0.017	21.4		0		0		1				21.6		0		0		1
BaL.01 80.0_sCD4 48d 0.017	370		348.6		0.701973		17.2897				514		492.4		0.889772		23.7963
BaL.01 20.0_sCD4 48d 0.017	483		461.6		0.929521		22.5701				565		543.4		0.98193		26.1574
BaL.01 5.0_sCD4 48d 0.017	518		496.6		1		24.2056				575		553.4		1		26.6204
BaL.01 1.25_sCD4 48d 0.017	461		439.6		0.885219		21.5421				503		481.4		0.869895		23.287
BaL.01 0.3125_sCD4 48d 0.017	290		268.6		0.540878		13.5514				374		352.4		0.636791		17.3148
BaL.01 0.0781_sCD4 48d 0.017	149		127.6		0.256947		6.96262				155		133.4		0.241055		7.17593
BaL.01 0_sCD4 48d 0.017	36.1		14.7		0.0296013		1.68692				49.4		27.8		0.0502349		2.28704
MuLV 0_sCD4 48d 0.051	21		0		0		1				21.8		0		0		1
BaL.01 80.0_sCD4 48d 0.051	752		731		0.723046		35.8095				977		955.2		0.830464		44.8165
BaL.01 20.0_sCD4 48d 0.051	986		965		0.9545		46.9524				1116		1094.2		0.951313		51.1927
BaL.01 5.0_sCD4 48d 0.051	1032		1011		1		49.1429				1172		1150.2		1		53.7615
BaL.01 1.25_sCD4 48d 0.051	980		959		0.948566		46.6667				1003		981.2		0.853069		46.0092
BaL.01 0.3125_sCD4 48d 0.051	580		559		0.552918		27.619				761		739.2		0.642671		34.9083
BaL.01 0.0781_sCD4 48d 0.051	231		210		0.207715		11				292		270.2		0.234916		13.3945
BaL.01 0_sCD4 48d 0.051	39.6		18.6		0.0183976		1.88571				58.4		36.6		0.0318206		2.6789
MuLV 0_sCD4 48d 0.152	20.3		0		0		1				21.8		0		0		1
BaL.01 80.0_sCD4 48d 0.152	1849		1828.7		0.790721		91.0837				2438		2416.2		0.877278		111.835
BaL.01 20.0_sCD4 48d 0.152	2179		2158.7		0.933411		107.34				2776		2754.2		1		127.339
BaL.01 5.0_sCD4 48d 0.152	2333		2312.7		1		114.926				2766		2744.2		0.996369		126.881
BaL.01 1.25_sCD4 48d 0.152	1959		1938.7		0.838284		96.5025				2628		2606.2		0.946264		120.55
BaL.01 0.3125_sCD4 48d 0.152	1149		1128.7		0.488044		56.601				2017		1995.2		0.724421		92.5229
BaL.01 0.0781_sCD4 48d 0.152	451		430.7		0.186233		22.2167				702		680.2		0.246968		32.2018
BaL.01 0_sCD4 48d 0.152	47.6		27.3		0.0118044		2.34483				86.9		65.1		0.0236366		3.98624
MuLV 0_sCD4 48d 0.457	20.8		0		0		1				21.2		0		0		1
BaL.01 80.0_sCD4 48d 0.457	3554		3533.2		0.852154		170.865				5123		5101.8		0.832023		241.651
BaL.01 20.0_sCD4 48d 0.457	3998		3977.2		0.95924		192.212				5690		5668.8		0.924492		268.396
BaL.01 5.0_sCD4 48d 0.457	4167		4146.2		1		200.337				6153		6131.8		1		290.236
BaL.01 1.25_sCD4 48d 0.457	3792		3771.2		0.909556		182.308				5489		5467.8		0.891712		258.915
BaL.01 0.3125_sCD4 48d 0.457	2049		2028.2		0.489171		98.5096				4295		4273.8		0.696989		202.594
BaL.01 0.0781_sCD4 48d 0.457	744		723.2		0.174425		35.7692				1382		1360.8		0.221925		65.1887
BaL.01 0_sCD4 48d 0.457	83.3		62.5		0.015074		4.00481				154		132.8		0.0216576		7.26415
MuLV 0_sCD4 48d 1.37	21.3		0		0		1				21.1		0		0		1
BaL.01 80.0_sCD4 48d 1.37	5301		5279.7		0.977595		248.873				10401		10379.9		0.860267		492.938
BaL.01 20.0_sCD4 48d 1.37	5422		5400.7		1		254.554				10933		10911.9		0.904359		518.152
BaL.01 5.0_sCD4 48d 1.37	5225		5203.7		0.963523		245.305				12087		12065.9		1		572.844
BaL.01 1.25_sCD4 48d 1.37	4930		4908.7		0.908901		231.455				11005		10983.9		0.910326		521.564
BaL.01 0.3125_sCD4 48d 1.37	2778		2756.7		0.510434		130.423				6763		6741.9		0.558756		320.521
BaL.01 0.0781_sCD4 48d 1.37	977		955.7		0.176959		45.8685				2034		2012.9		0.166826		96.3981
BaL.01 0_sCD4 48d 1.37	146		124.7		0.0230896		6.85446				306		284.9		0.023612		14.5024
MuLV 0_sCD4 48d 4.12	21.9		0		0		1				21.7		0		0		1
BaL.01 80.0_sCD4 48d 4.12	5911		5889.1		1		269.909				13521		13499.3		0.984969		623.088
BaL.01 20.0_sCD4 48d 4.12	5610		5588.1		0.948889		256.164				9559		9537.3		0.695884		440.507
BaL.01 5.0_sCD4 48d 4.12	5247		5225.1		0.887249		239.589				13727		13705.3		1		632.581
BaL.01 1.25_sCD4 48d 4.12	5058		5036.1		0.855156		230.959				12181		12159.3		0.887197		561.336
BaL.01 0.3125_sCD4 48d 4.12	3268		3246.1		0.551205		149.224				7952		7930.3		0.57863		366.452
BaL.01 0.0781_sCD4 48d 4.12	1275		1253.1		0.212783		58.2192				2598		2576.3		0.187978		119.724
BaL.01 0_sCD4 48d 4.12	287		265.1		0.0450154		13.105				639		617.3		0.045041		29.447
MuLV 0_sCD4 48d 12.3	23.8		0		0		1				23.3		0		0		1
BaL.01 80.0_sCD4 48d 12.3	6509		6485.2		1		273.487				14410		14386.7		1		618.455
BaL.01 20.0_sCD4 48d 12.3	5661		5637.2		0.869241		237.857				14317		14293.7		0.993536		614.464
BaL.01 5.0_sCD4 48d 12.3	5424		5400.2		0.832696		227.899				14300		14276.7		0.992354		613.734
BaL.01 1.25_sCD4 48d 12.3	5243		5219.2		0.804786		220.294				12841		12817.7		0.890941		551.116
BaL.01 0.3125_sCD4 48d 12.3	3664		3640.2		0.561309		153.95				8900		8876.7		0.617007		381.974
BaL.01 0.0781_sCD4 48d 12.3	1710		1686.2		0.260007		71.8487				3612		3588.7		0.249446		155.021
BaL.01 0_sCD4 48d 12.3	566		542.2		0.0836057		23.7815				1174		1150.7		0.0799836		50.3863
MuLV 0_sCD4 48d 37.0	32.9		0		0		1				27.9		0		0		1
BaL.01 80.0_sCD4 48d 37.0	7010		6977.1		1		213.07				14507		14479.1		0.977915		519.964
BaL.01 20.0_sCD4 48d 37.0	5883		5850.1		0.838472		178.815				14834		14806.1		1		531.685
BaL.01 5.0_sCD4 48d 37.0	5402		5369.1		0.769532		164.195				14352		14324.1		0.967446		514.409
BaL.01 1.25_sCD4 48d 37.0	5368		5335.1		0.764659		163.161				13176		13148.1		0.888019		472.258
BaL.01 0.3125_sCD4 48d 37.0	4058		4025.1		0.576902		123.343				9549		9521.1		0.643053		342.258
BaL.01 0.0781_sCD4 48d 37.0	2350		2317.1		0.332101		71.4286				4936		4908.1		0.331492		176.918
BaL.01 0_sCD4 48d 37.0	1139		1106.1		0.158533		34.6201				2241		2213.1		0.149472		80.3226
MuLV 0_sCD4 48d 111	67.2		0		0		1				46.8		0		0		1
BaL.01 80.0_sCD4 48d 111	7217		7149.8		1		107.396				14519		14472.2		1		310.235
BaL.01 20.0_sCD4 48d 111	5956		5888.8		0.823631		88.631				13982		13935.2		0.962894		298.761
BaL.01 5.0_sCD4 48d 111	5276		5208.8		0.728524		78.5119				13385		13338.2		0.921643		286.004
BaL.01 1.25_sCD4 48d 111	5017		4949.8		0.692299		74.6577				13597		13550.2		0.936292		290.534
BaL.01 0.3125_sCD4 48d 111	4362		4294.8		0.600688		64.9107				10741		10694.2		0.738948		229.509
BaL.01 0.0781_sCD4 48d 111	3051		2983.8		0.417326		45.4018				6711		6664.2		0.460483		143.397
BaL.01 0_sCD4 48d 111	1955		1887.8		0.264035		29.0923				3885		3838.2		0.265212		83.0128
MuLV 0_sCD4 48d 333	131		0		0		1				88.1		0		0		1
BaL.01 80.0_sCD4 48d 333	6304		6173		1		48.1221				13553		13464.9		1		153.837
BaL.01 20.0_sCD4 48d 333	5125		4994		0.809007		39.1221				12850		12761.9		0.94779		145.857
BaL.01 5.0_sCD4 48d 333	4596		4465		0.723311		35.084				12502		12413.9		0.921945		141.907
BaL.01 1.25_sCD4 48d 333	4155		4024		0.651871		31.7176				12127		12038.9		0.894095		137.65
BaL.01 0.3125_sCD4 48d 333	3842		3711		0.601166		29.3282				10058		9969.9		0.740436		114.166
BaL.01 0.0781_sCD4 48d 333	2906		2775		0.449538		22.1832				7006		6917.9		0.513773		79.5233
BaL.01 0_sCD4 48d 333	2395		2264		0.366758		18.2824				5318		5229.9		0.38841		60.3632
MuLV 0_sCD4 48d 1000	180		0		0		1				110		0		0		1
BaL.01 80.0_sCD4 48d 1000	5418		5238		1		30.1				11071		10961		1		100.645
BaL.01 20.0_sCD4 48d 1000	4300		4120		0.78656		23.8889				10236		10126		0.923821		93.0545
BaL.01 5.0_sCD4 48d 1000	3704		3524		0.672776		20.5778				9287		9177		0.837241		84.4273
BaL.01 1.25_sCD4 48d 1000	3607		3427		0.654257		20.0389				9762		9652		0.880577		88.7455
BaL.01 0.3125_sCD4 48d 1000	2967		2787		0.532073		16.4833				7997		7887		0.719551		72.7
BaL.01 0.0781_sCD4 48d 1000	2453		2273		0.433944		13.6278				5911		5801		0.52924		53.7364
BaL.01 0_sCD4 48d 1000	1858		1678		0.320351		10.3222				4332		4222		0.385184		39.3818

## Sheet: S6 Fig
	Cells/Single Cells/Single Live Cells | Mean (Comp-APC-A)
	raw MFI		bg subtracted MFI		relative MFI		signal/background
BaL.01 0_sCD4 2F5	607		559.7		1		12.833
BaL.01 80.0_sCD4 2F5	507		459.7		0.821333		10.7188
BaL.01 20.0_sCD4 2F5	505		457.7		0.81776		10.6765
BaL.01 5.0_sCD4 2F5	448		400.7		0.715919		9.47146
BaL.01 1.25_sCD4 2F5	332		284.7		0.508665		7.01903
BaL.01 0.3125_sCD4 2F5	256		208.7		0.372878		5.41226
BaL.01 0.0781_sCD4 2F5	254		206.7		0.369305		5.36998
MuLV 0_sCD4 2F5	47.3		0				1
BaL.01 0_sCD4 3D6	1564		1535.4		1		54.6853
BaL.01 80.0_sCD4 3D6	1560		1531.4		0.997395		54.5455
BaL.01 20.0_sCD4 3D6	1295		1266.4		0.824801		45.2797
BaL.01 5.0_sCD4 3D6	797		768.4		0.500456		27.8671
BaL.01 1.25_sCD4 3D6	356		327.4		0.213234		12.4476
BaL.01 0.3125_sCD4 3D6	237		208.4		0.13573		8.28671
BaL.01 0.0781_sCD4 3D6	215		186.4		0.121402		7.51748
MuLV 0_sCD4 3D6	28.6		0				1
BaL.01 0_sCD4 4B3	2207		2178.2		1		76.6319
BaL.01 80.0_sCD4 4B3	2071		2042.2		0.937563		71.9097
BaL.01 20.0_sCD4 4B3	1690		1661.2		0.762648		58.6806
BaL.01 5.0_sCD4 4B3	1081		1052.2		0.483059		37.5347
BaL.01 1.25_sCD4 4B3	448		419.2		0.192452		15.5556
BaL.01 0.3125_sCD4 4B3	280		251.2		0.115325		9.72222
BaL.01 0.0781_sCD4 4B3	233		204.2		0.0937471		8.09028
MuLV 0_sCD4 4B3	28.8		0				1
BaL.01 0_sCD4 4D4	1759		1727.8		1		56.3782
BaL.01 80.0_sCD4 4D4	1707		1675.8		0.969904		54.7115
BaL.01 20.0_sCD4 4D4	1504		1472.8		0.852413		48.2051
BaL.01 5.0_sCD4 4D4	980		948.8		0.549138		31.4103
BaL.01 1.25_sCD4 4D4	455		423.8		0.245283		14.5833
BaL.01 0.3125_sCD4 4D4	315		283.8		0.164255		10.0962
BaL.01 0.0781_sCD4 4D4	314		282.8		0.163676		10.0641
MuLV 0_sCD4 4D4	31.2		0				1
BaL.01 0_sCD4 5F3	1130		1089.9		1		28.1796
BaL.01 80.0_sCD4 5F3	1083		1042.9		0.956877		27.0075
BaL.01 20.0_sCD4 5F3	922		881.9		0.809157		22.9925
BaL.01 5.0_sCD4 5F3	611		570.9		0.52381		15.2369
BaL.01 1.25_sCD4 5F3	421		380.9		0.349482		10.4988
BaL.01 0.3125_sCD4 5F3	350		309.9		0.284338		8.72818
BaL.01 0.0781_sCD4 5F3	387		346.9		0.318286		9.65087
MuLV 0_sCD4 5F3	40.1		0				1
BaL.01 0_sCD4 10E8	1595		1416		1		8.91061
BaL.01 80.0_sCD4 10E8	1493		1314		0.927966		8.34078
BaL.01 20.0_sCD4 10E8	1453		1274		0.899718		8.11732
BaL.01 5.0_sCD4 10E8	1299		1120		0.79096		7.25698
BaL.01 1.25_sCD4 10E8	945		766		0.54096		5.27933
BaL.01 0.3125_sCD4 10E8	756		577		0.407486		4.22346
BaL.01 0.0781_sCD4 10E8	780		601		0.424435		4.35754
MuLV 0_sCD4 10E8	179		0				1
BaL.01 0_sCD4 25C2	1108		980		0.957031		8.65625
BaL.01 80.0_sCD4 25C2	1152		1024		1		9
BaL.01 20.0_sCD4 25C2	1024		896		0.875		8
BaL.01 5.0_sCD4 25C2	728		600		0.585938		5.6875
BaL.01 1.25_sCD4 25C2	514		386		0.376953		4.01562
BaL.01 0.3125_sCD4 25C2	444		316		0.308594		3.46875
BaL.01 0.0781_sCD4 25C2	443		315		0.307617		3.46094
MuLV 0_sCD4 25C2	128		0				1
BaL.01 0_sCD4 50-69	1598		1571		1		59.1852
BaL.01 80.0_sCD4 50-69	1559		1532		0.975175		57.7407
BaL.01 20.0_sCD4 50-69	1324		1297		0.825589		49.037
BaL.01 5.0_sCD4 50-69	1001		974		0.619987		37.0741
BaL.01 1.25_sCD4 50-69	534		507		0.322724		19.7778
BaL.01 0.3125_sCD4 50-69	352		325		0.206875		13.037
BaL.01 0.0781_sCD4 50-69	410		383		0.243794		15.1852
MuLV 0_sCD4 50-69	27		0				1
BaL.01 0_sCD4 98-6	915		864.7		0.873699		18.1909
BaL.01 80.0_sCD4 98-6	986		935.7		0.945438		19.6024
BaL.01 20.0_sCD4 98-6	1040		989.7		1		20.6759
BaL.01 5.0_sCD4 98-6	924		873.7		0.882793		18.3698
BaL.01 1.25_sCD4 98-6	592		541.7		0.547338		11.7694
BaL.01 0.3125_sCD4 98-6	323		272.7		0.275538		6.42147
BaL.01 0.0781_sCD4 98-6	257		206.7		0.208851		5.10934
MuLV 0_sCD4 98-6	50.3		0				1
BaL.01 0_sCD4 126-7	786		759.4		1		29.5489
BaL.01 80.0_sCD4 126-7	762		735.4		0.968396		28.6466
BaL.01 20.0_sCD4 126-7	672		645.4		0.849881		25.2632
BaL.01 5.0_sCD4 126-7	502		475.4		0.626021		18.8722
BaL.01 1.25_sCD4 126-7	312		285.4		0.375823		11.7293
BaL.01 0.3125_sCD4 126-7	245		218.4		0.287595		9.21053
BaL.01 0.0781_sCD4 126-7	231		204.4		0.26916		8.68421
MuLV 0_sCD4 126-7	26.6		0				1
BaL.01 0_sCD4 167-D IV	795		762.5		0.910448		24.4615
BaL.01 80.0_sCD4 167-D IV	870		837.5		1		26.7692
BaL.01 20.0_sCD4 167-D IV	679		646.5		0.77194		20.8923
BaL.01 5.0_sCD4 167-D IV	522		489.5		0.584478		16.0615
BaL.01 1.25_sCD4 167-D IV	363		330.5		0.394627		11.1692
BaL.01 0.3125_sCD4 167-D IV	245		212.5		0.253731		7.53846
BaL.01 0.0781_sCD4 167-D IV	241		208.5		0.248955		7.41538
MuLV 0_sCD4 167-D IV	32.5		0				1
BaL.01 0_sCD4 240-D	1814		1787.1		1		67.4349
BaL.01 80.0_sCD4 240-D	1717		1690.1		0.945722		63.829
BaL.01 20.0_sCD4 240-D	1437		1410.1		0.789044		53.4201
BaL.01 5.0_sCD4 240-D	952		925.1		0.517654		35.3903
BaL.01 1.25_sCD4 240-D	536		509.1		0.284875		19.9257
BaL.01 0.3125_sCD4 240-D	352		325.1		0.181915		13.0855
BaL.01 0.0781_sCD4 240-D	297		270.1		0.151139		11.0409
MuLV 0_sCD4 240-D	26.9		0				1

## Sheet: S9 Fig
	Cells/Single Cells/Single Live Cells | Mean (Comp-APC-A)
	raw MFI		bg subtracted MFI		relative MFI		signal/background
BaL.01 0_sCD4 1-79	7228		7195.2		0.95691		220.366
BaL.01 80.0_sCD4 1-79	7552		7519.2		1		230.244
BaL.01 20.0_sCD4 1-79	7196		7163.2		0.952655		219.39
BaL.01 5.0_sCD4 1-79	7242		7209.2		0.958772		220.793
BaL.01 1.25_sCD4 1-79	7334		7301.2		0.971008		223.598
BaL.01 0.3125_sCD4 1-79	6863		6830.2		0.908368		209.238
BaL.01 0.0781_sCD4 1-79	6108		6075.2		0.807958		186.22
MuLV 0_sCD4 1-79	32.8		0				1
BaL.01 0_sCD4 2F5	279		243.2		0.732089		7.7933
BaL.01 80.0_sCD4 2F5	273		237.2		0.714028		7.6257
BaL.01 20.0_sCD4 2F5	270		234.2		0.704997		7.5419
BaL.01 5.0_sCD4 2F5	272		236.2		0.711017		7.59777
BaL.01 1.25_sCD4 2F5	279		243.2		0.732089		7.7933
BaL.01 0.3125_sCD4 2F5	297		261.2		0.786273		8.29609
BaL.01 0.0781_sCD4 2F5	368		332.2		1		10.2793
MuLV 0_sCD4 2F5	35.8		0				1
BaL.01 0_sCD4 3D6	797		771.7		0.891417		31.502
BaL.01 80.0_sCD4 3D6	869		843.7		0.974587		34.3478
BaL.01 20.0_sCD4 3D6	827		801.7		0.926071		32.6877
BaL.01 5.0_sCD4 3D6	847		821.7		0.949174		33.4783
BaL.01 1.25_sCD4 3D6	804		778.7		0.899503		31.7787
BaL.01 0.3125_sCD4 3D6	843		817.7		0.944554		33.3202
BaL.01 0.0781_sCD4 3D6	891		865.7		1		35.2174
MuLV 0_sCD4 3D6	25.3		0				1
BaL.01 0_sCD4 4B3	935		911.3		0.897567		39.4515
BaL.01 80.0_sCD4 4B3	962		938.3		0.92416		40.5907
BaL.01 20.0_sCD4 4B3	1010		986.3		0.971437		42.616
BaL.01 5.0_sCD4 4B3	1027		1003.3		0.988181		43.3333
BaL.01 1.25_sCD4 4B3	978		954.3		0.939919		41.2658
BaL.01 0.3125_sCD4 4B3	992		968.3		0.953708		41.8565
BaL.01 0.0781_sCD4 4B3	1039		1015.3		1		43.8397
MuLV 0_sCD4 4B3	23.7		0				1
BaL.01 0_sCD4 4D4	868		842.3		0.898645		33.7743
BaL.01 80.0_sCD4 4D4	929		903.3		0.963726		36.1479
BaL.01 20.0_sCD4 4D4	919		893.3		0.953057		35.7588
BaL.01 5.0_sCD4 4D4	889		863.3		0.92105		34.5914
BaL.01 1.25_sCD4 4D4	899		873.3		0.931719		34.9805
BaL.01 0.3125_sCD4 4D4	912		886.3		0.945588		35.4864
BaL.01 0.0781_sCD4 4D4	963		937.3		1		37.4708
MuLV 0_sCD4 4D4	25.7		0				1
BaL.01 0_sCD4 5F3	942		888.2		0.84655		17.5093
BaL.01 80.0_sCD4 5F3	1046		992.2		0.945673		19.4424
BaL.01 20.0_sCD4 5F3	970		916.2		0.873237		18.0297
BaL.01 5.0_sCD4 5F3	1004		950.2		0.905642		18.6617
BaL.01 1.25_sCD4 5F3	1017		963.2		0.918033		18.9033
BaL.01 0.3125_sCD4 5F3	1042		988.2		0.94186		19.368
BaL.01 0.0781_sCD4 5F3	1103		1049.2		1		20.5019
MuLV 0_sCD4 5F3	53.8		0				1
BaL.01 0_sCD4 10E8	1405		1051		0.871476		3.96893
BaL.01 80.0_sCD4 10E8	1362		1008		0.835821		3.84746
BaL.01 20.0_sCD4 10E8	1358		1004		0.832504		3.83616
BaL.01 5.0_sCD4 10E8	1377		1023		0.848259		3.88983
BaL.01 1.25_sCD4 10E8	1351		997		0.8267		3.81638
BaL.01 0.3125_sCD4 10E8	1372		1018		0.844113		3.87571
BaL.01 0.0781_sCD4 10E8	1560		1206		1		4.40678
MuLV 0_sCD4 10E8	354		0				1
BaL.01 0_sCD4 17b	6027		6002.2		0.926952		243.024
BaL.01 80.0_sCD4 17b	5999		5974.2		0.922628		241.895
BaL.01 20.0_sCD4 17b	6091		6066.2		0.936836		245.605
BaL.01 5.0_sCD4 17b	6500		6475.2		1		262.097
BaL.01 1.25_sCD4 17b	5749		5724.2		0.884019		231.815
BaL.01 0.3125_sCD4 17b	4475		4450.2		0.687268		180.444
BaL.01 0.0781_sCD4 17b	776		751.2		0.116012		31.2903
MuLV 0_sCD4 17b	24.8		0				1
BaL.01 0_sCD4 25C2	581		460		0.747967		4.80165
BaL.01 80.0_sCD4 25C2	625		504		0.819512		5.16529
BaL.01 20.0_sCD4 25C2	614		493		0.801626		5.07438
BaL.01 5.0_sCD4 25C2	645		524		0.852033		5.33058
BaL.01 1.25_sCD4 25C2	660		539		0.876423		5.45455
BaL.01 0.3125_sCD4 25C2	684		563		0.915447		5.65289
BaL.01 0.0781_sCD4 25C2	736		615		1		6.08264
MuLV 0_sCD4 25C2	121		0				1
BaL.01 0_sCD4 48d	7262		7236.5		0.98637		284.784
BaL.01 80.0_sCD4 48d	7362		7336.5		1		288.706
BaL.01 20.0_sCD4 48d	7303		7277.5		0.991958		286.392
BaL.01 5.0_sCD4 48d	7000		6974.5		0.950658		274.51
BaL.01 1.25_sCD4 48d	6287		6261.5		0.853472		246.549
BaL.01 0.3125_sCD4 48d	4971		4945.5		0.674095		194.941
BaL.01 0.0781_sCD4 48d	2160		2134.5		0.290943		84.7059
MuLV 0_sCD4 48d	25.5		0				1
BaL.01 0_sCD4 50-69	964		941.3		0.86176		42.467
BaL.01 80.0_sCD4 50-69	1017		994.3		0.910281		44.8018
BaL.01 20.0_sCD4 50-69	1065		1042.3		0.954225		46.9163
BaL.01 5.0_sCD4 50-69	1044		1021.3		0.935		45.9912
BaL.01 1.25_sCD4 50-69	1081		1058.3		0.968873		47.6211
BaL.01 0.3125_sCD4 50-69	1067		1044.3		0.956056		47.0044
BaL.01 0.0781_sCD4 50-69	1115		1092.3		1		49.1189
MuLV 0_sCD4 50-69	22.7		0				1
BaL.01 0_sCD4 98-6	147		96.9		0.606004		2.93413
BaL.01 80.0_sCD4 98-6	167		116.9		0.731082		3.33333
BaL.01 20.0_sCD4 98-6	174		123.9		0.774859		3.47305
BaL.01 5.0_sCD4 98-6	186		135.9		0.849906		3.71257
BaL.01 1.25_sCD4 98-6	210		159.9		1		4.19162
BaL.01 0.3125_sCD4 98-6	181		130.9		0.818637		3.61277
BaL.01 0.0781_sCD4 98-6	181		130.9		0.818637		3.61277
MuLV 0_sCD4 98-6	50.1		0				1
BaL.01 0_sCD4 126-7	714		692.6		0.905833		33.3645
BaL.01 80.0_sCD4 126-7	753		731.6		0.95684		35.1869
BaL.01 20.0_sCD4 126-7	769		747.6		0.977766		35.9346
BaL.01 5.0_sCD4 126-7	763		741.6		0.969919		35.6542
BaL.01 1.25_sCD4 126-7	724		702.6		0.918912		33.8318
BaL.01 0.3125_sCD4 126-7	728		706.6		0.924143		34.0187
BaL.01 0.0781_sCD4 126-7	786		764.6		1		36.729
MuLV 0_sCD4 126-7	21.4		0				1
BaL.01 0_sCD4 167-D IV	830		801.2		0.919651		28.8194
BaL.01 80.0_sCD4 167-D IV	821		792.2		0.90932		28.5069
BaL.01 20.0_sCD4 167-D IV	840		811.2		0.931129		29.1667
BaL.01 5.0_sCD4 167-D IV	863		834.2		0.95753		29.9653
BaL.01 1.25_sCD4 167-D IV	815		786.2		0.902433		28.2986
BaL.01 0.3125_sCD4 167-D IV	843		814.2		0.934573		29.2708
BaL.01 0.0781_sCD4 167-D IV	900		871.2		1		31.25
MuLV 0_sCD4 167-D IV	28.8		0				1
BaL.01 0_sCD4 240-D	980		957.2		0.920208		42.9825
BaL.01 80.0_sCD4 240-D	1063		1040.2		1		46.6228
BaL.01 20.0_sCD4 240-D	1030		1007.2		0.968275		45.1754
BaL.01 5.0_sCD4 240-D	1002		979.2		0.941357		43.9474
BaL.01 1.25_sCD4 240-D	1032		1009.2		0.970198		45.2632
BaL.01 0.3125_sCD4 240-D	998		975.2		0.937512		43.7719
BaL.01 0.0781_sCD4 240-D	1062		1039.2		0.999039		46.5789
MuLV 0_sCD4 240-D	22.8		0				1
BaL.01 0_sCD4 447-52D	9569		9519.9		1		194.888
BaL.01 80.0_sCD4 447-52D	9326		9276.9		0.974475		189.939
BaL.01 20.0_sCD4 447-52D	9174		9124.9		0.958508		186.843
BaL.01 5.0_sCD4 447-52D	9000		8950.9		0.94023		183.299
BaL.01 1.25_sCD4 447-52D	8870		8820.9		0.926575		180.652
BaL.01 0.3125_sCD4 447-52D	8318		8268.9		0.868591		169.409
BaL.01 0.0781_sCD4 447-52D	7625		7575.9		0.795796		155.295
MuLV 0_sCD4 447-52D	49.1		0				1
BaL.01 0_sCD4 CD4-IgG2	751		244		0.0617722		1.48126
BaL.01 80.0_sCD4 CD4-IgG2	1111		604		0.152911		2.19132
BaL.01 20.0_sCD4 CD4-IgG2	1478		971		0.245823		2.91519
BaL.01 5.0_sCD4 CD4-IgG2	2108		1601		0.405316		4.15779
BaL.01 1.25_sCD4 CD4-IgG2	3025		2518		0.637468		5.96647
BaL.01 0.3125_sCD4 CD4-IgG2	3709		3202		0.810633		7.31558
BaL.01 0.0781_sCD4 CD4-IgG2	4457		3950		1		8.79093
MuLV 0_sCD4 CD4-IgG2	507		0				1
BaL.01 0_sCD4 C34-IgG1	102		76.5		0.93865		4
BaL.01 80.0_sCD4 C34-IgG1	107		81.5		1		4.19608
BaL.01 20.0_sCD4 C34-IgG1	90.5		65		0.797546		3.54902
BaL.01 5.0_sCD4 C34-IgG1	93.3		67.8		0.831902		3.65882
BaL.01 1.25_sCD4 C34-IgG1	94.2		68.7		0.842945		3.69412
BaL.01 0.3125_sCD4 C34-IgG1	76.9		51.4		0.630675		3.01569
BaL.01 0.0781_sCD4 C34-IgG1	32.8		7.3		0.0895706		1.28627
MuLV 0_sCD4 C34-IgG1	25.5		0				1
BaL.01 0_sCD4 VRC34.01	349		322.6		0.807307		13.2197
BaL.01 80.0_sCD4 VRC34.01	426		399.6		1		16.1364
BaL.01 20.0_sCD4 VRC34.01	404		377.6		0.944945		15.303
BaL.01 5.0_sCD4 VRC34.01	401		374.6		0.937437		15.1894
BaL.01 1.25_sCD4 VRC34.01	401		374.6		0.937437		15.1894
BaL.01 0.3125_sCD4 VRC34.01	315		288.6		0.722222		11.9318
BaL.01 0.0781_sCD4 VRC34.01	46		19.6		0.049049		1.74242
MuLV 0_sCD4 VRC34.01	26.4		0				1

[truncated: 3 more sheets: S11 Fig, S12 Fig, S14 Fig]
